# Supplementary material for: An insight into the sialotranscriptome of the brown dog tick, Rhipicephalus sanguineus
Source: BMC Genomics. 2010 Jul 22;11:450. doi: 10.1186/1471-2164-11-450 (PMC3091647; doi:10.1186/1471-2164-11-450)
Supplement: Additional file 2 — Hyperlinked Microsoft Excel file with coding sequences and various database comparisons. 114 of which code for putative secreted products were meticulously analyzed in the library of female salivary glands of R. sanguineus. [file 1471-2164-11-450-S2.XLS]

## Sheet: RS-tb2
Assembled contig open rading frame	Link to GenBank	Seq size	Description	Class	Link to CDS	Seq size	First residue	Stop codon ?	SecretomeP score/Odds/Weighted Prior value (score>0.6 is significant)	SigP Result BL: Border line CYT: Cytosolic SIG: SigP present	Cleavage Position	MW	pI	Mature MW	pI	Transmembrane Hidden Markov Model (TMHMM) result	Predicted helices	% membrane	% outside	% inside	Possible GPI?	Length of peptide after last membrane helix	No. potential glyc sites	Percent Ser+Thr	Percent Gly	Percent Pro	ProP furin cleavage predictions	Salivary family blocks	Non promiscuous Salivary family blocks	Match to PAGE gel band by MS/MS	Best match to NR protein database	E value	Match	Score	Extent of match	Length of best match	% identity	% Match length	First residue of match	First residue of sequence	Number of segments	Species	Alphanumeric Index	Text index	Best match to IXODIDAE database	E value	Match	Score	Extent of match
Putative secreted proteins
Salivary lipocalins family I
RS-43	gi|260908610	257	hypothetical secreted protein - truncated at 5 prime	s/lipocal	RS-43	774	C	*	0.743 2.810 0.006	CYT		27.836	4.35			ExpAA=0.02 First60=0.01 PredHel=0 Topology=o	0						0	18.7	8.9	4.3					hypothetical protein [Tetrahymena thermophila SB210]	0.083	gi|118350322	41.2	94	1038	28	9	870	124	1	Tetrahymena thermophila SB210	118350322 XP_001008442.1 89290209 EAR88197.1 TTHERM_00019600 90021822 YP_527649.1 HOOK-LENGTH PROTEIN-LIKE 89951422 ABD81437.1 32477673 NP_870667.1 MANNAN-BINDING 32448227 CAD77744.1 62426086 ZP_00381215.1 BLINB01000265 167522966 XP_001745820.1 163775621 EDQ89244.1 33303418 AAQ02285.1 1 168998536 YP_001687804.1 PHH205_00095 149022920 EDL79814.1 109468616 XP_231006.4 FORMIN-1 68131541 BAE02653.1	HYPOTHETICAL FLAGELLAR CONTROL MBP LECTIN PROBABLE DENTIN MATRIX SIMILAR TO FORMIN ISOFORM CRA_B IV LIMB DEFORMITY	hypothetical secreted protein	7e-45	Rh_ap-2813	174	245
RS-5	gi|260908422	223	putative serotonin and histamine binding protein	s/lipocal	RS-5	672	M	*	0.820 4.002 0.008 signal peptide predicted by SignalP	SIG	18-19	25.214	8.12	23.438	8.17	ExpAA=8.39 First60=4.71 PredHel=0 Topology=o	0						0	18.8	2.2	4				Gel_Band_#7_1 |Gel_Band_#7_2 |Gel_Band_#8_5 |	putative serotonin and histamine binding protein	1E-067	gi|82791912	259	214	219	63	98	1	1	1	Rhipicephalus haemaphysaloides haemaphysaloides	82791912 ABB90888.1 219935287 CAJ20738.1 219935279 CAJ20734.1 56159943 AAV80783.1 219935285 CAJ20737.1 67083653 AAY66762.1 172051146 ACB70348.1 67083749 AAY66809.1 18032205 AAL56644.1 AF217101_1 215509336 EEC18789.1	SEROTONIN HISTAMINE BINDING LIPOCALIN SECRETED SALIVARY GLAND CONSERVED HYPOTHETICAL	putative serotonin and histamine binding protein	1E-070	gi|82791912	259	214
RS-388	gi|260908249	220	salivary lipocalin - truncated at 3 prime	s/lipocal	RS-388	657	M		0.766 2.700 0.005 signal peptide predicted by SignalP	SIG	24-25	24.105	4.98	21.614	5.12	ExpAA=0.56 First60=0.55 PredHel=0 Topology=o	0						0	18.2	4.1	5.5					putative serotonin and histamine binding protein	3E-014	gi|82791912	82	226	219	30	103	1	1	1	Rhipicephalus haemaphysaloides haemaphysaloides	82791912 ABB90888.1 172051146 ACB70348.1 149015811 EDL75135.1 RCG39231 109512758 XP_001058470.1 G-PROTEIN 112 109511263 XP_229201.4 195064222 XP_001996522.1 GH23992 193892068 EDV90934.1 126662815 ZP_01733814.1 S8 S53 126626194 EAZ96883.1 15221803 NP_173292.1 MYB51 51 9795599 AAF98417.1 AC026238_9 3941466 AAC83609.1 26449756 BAC42001.1 30017319 AAP12893.1 AT1G18570 41619108 AAS10025.1 114153282 AB…	SEROTONIN HISTAMINE BINDING SALIVARY LIPOCALIN SIMILAR TO COUPLED RECEPTOR PEPTIDASE SUBTILISIN KEXIN SEDOLISIN MYB DOMAIN DNA TRANSCRIPTION FACTOR UNKNOWN PROTEASE RELATED	hypothetical secreted protein	2e-19	Rh_ap-707	89	226
RS-45	gi|260908255	217	hypothetical secreted protein - truncated at 3 prime	s/lipocal	RS-45	651	M		0.573 1.242 0.002 signal peptide predicted by SignalP	SIG	18-19	22.252	4.52	20.48	4.44	ExpAA=0.88 First60=0.75 PredHel=0 Topology=o	0						6	17.5	10.6	3.2					87-kDa surface lipoprotein precursor	0.49	gi|7108938	38.1	196	384	22	51	63	20	2	Mycoplasma hyorhinis	7108938 AAF36549.1 AF193880_2 87-KDA 7108933 AAF36546.1 AF193878_1 221482498 EEE20846.1 159125961 EDP51077.1 70985220 XP_748116.1 66845744 EAL86078.1 125535245 EAY81793.1 OSI_36965 115486639 NP_001068463.1 OS11G0683500 22090446 CAD36515.1 BETA-GLYCOSIDASE 77552496 ABA95293.1 1 77552497 ABA95294.1 77552498 ABA95295.1 113645685 BAF28826.1 125578034 EAZ19256.1 OSJ_34793 195610440 ACG27050.1 19451463…	SURFACE LIPOPROTEIN PRECURSOR CONSERVED HYPOTHETICAL ABC MULTIDRUG TRANSPORTER GLYCOSYL HYDROLASE FAMILY EXPRESSED NUCLEOTIDE BINDING HAEMAGGLUTININ BRIGGSAE	hypothetical secreted protein	5e-37	Rh_ap-2813	147	252
RS-28	gi|260908340	215	lipocalin	s/lipocal	RS-28	648	M	*	0.707 2.138 0.004 signal peptide predicted by SignalP	BL	19-20	23.597	5.2	21.665	5.1	ExpAA=0.36 First60=0.12 PredHel=0 Topology=o	0						2	19.1	8.4	4.2					lipocalin	0.005	gi|219935287	44.7	229	222	20	103	4	1	1	Ixodes ricinus	219935287 CAJ20738.1 219935279 CAJ20734.1 56159943 AAV80783.1 209583420 ACI64106.1 219935285 CAJ20737.1 153800429 ZP_01955015.1 124124055 EAY42798.1 156977930 YP_001448836.1 DTDP-D-GLUCOSE 4 6-DEHYDRATASE 156529524 ABU74609.1 VIBHAR_06725 153834606 ZP_01987273.1 TWIN-ARGININE 148868982 EDL68030.1 153837536 ZP_01990203.1 149749132 EDM59937.1 28900034 NP_799689.1 VPA0179 28808317 BAC61522.1	LIPOCALIN SECRETED SALIVARY GLAND ACCESSORY COLONIZATION FACTOR ACFD HYPOTHETICAL TRANSLOCATION PATHWAY SIGNAL	hypothetical secreted protein	5e-29	Der_and-490	120	200
RS-4	gi|260908656	215	putative serotonin and histamine binding protein - truncated at 5 prime	s/lipocal	RS-4	648	T	*	0.798 3.417 0.007 signal peptide predicted by SignalP	SIG	-1	24.5	8.6			ExpAA=0.93 First60=0.00 PredHel=0 Topology=o	0						1	20	1.4	4.2				Gel_Band_#6_8 |Gel_Band_#7_17 |	putative serotonin and histamine binding protein	2E-068	gi|82791912	261	208	219	64	95	5	1	1	Rhipicephalus haemaphysaloides haemaphysaloides	82791912 ABB90888.1 219935287 CAJ20738.1 56159943 AAV80783.1 219935285 CAJ20737.1 219935279 CAJ20734.1 172051146 ACB70348.1 67083653 AAY66762.1 149286916 ABR23357.1 114152990 ABI52661.1 18032205 AAL56644.1 AF217101_1	SEROTONIN HISTAMINE BINDING LIPOCALIN SECRETED SALIVARY GLAND	putative serotonin and histamine binding protein	1e-72	Rh_ap-1071	266	210
RS-6	gi|260908658	215	putative serotonin and histamine binding protein - truncated at 5 prime	s/lipocal	RS-6	648	T	*	0.619 1.557 0.003 signal peptide predicted by SignalP	SIG	-1	24.679	6.19			ExpAA=0.77 First60=0.00 PredHel=0 Topology=o	0						2	20	0.5	3.7					putative serotonin and histamine binding protein	2E-072	gi|82791912	275	208	219	67	95	5	1	1	Rhipicephalus haemaphysaloides haemaphysaloides	82791912 ABB90888.1 219935287 CAJ20738.1 56159943 AAV80783.1 219935285 CAJ20737.1 219935279 CAJ20734.1 172051146 ACB70348.1 67083653 AAY66762.1 114152990 ABI52661.1 149286916 ABR23357.1 18032205 AAL56644.1 AF217101_1	SEROTONIN HISTAMINE BINDING LIPOCALIN SECRETED SALIVARY GLAND	putative serotonin and histamine binding protein	2E-075	gi|82791912	275	208
RS-110	gi|260908650	202	putative serotonin and histamine binding protein - truncated at 5 prime	s/lipocal	RS-110	609	S	*	0.727 2.420 0.005	CYT		21.393	8.27			ExpAA=0.07 First60=0.00 PredHel=0 Topology=o	0						3	17.8	8.4	8.9					putative serotonin and histamine binding protein	1E-006	gi|82791912	56.6	204	219	27	93	42	1	1	Rhipicephalus haemaphysaloides haemaphysaloides	82791912 ABB90888.1 195578469 XP_002079088.1 GD23765 194191097 EDX04673.1 195472102 XP_002088341.1 GE18516 194174442 EDW88053.1 195340083 XP_002036646.1 GM18929 194130526 EDW52569.1 194861797 XP_001969858.1 GG23709 190661725 EDV58917.1 19921138 NP_609495.1 CG4751 74869598 Q9VKJ1.1 DOMAIN-CONTAINING 7297828 AAF53077.1 15292267 AAK93402.1 LD44770P 209527205 ZP_03275717.1 PENICILLIN-BINDING 2 209492…	SEROTONIN HISTAMINE BINDING MPND_DROME FULL MPN UNNAMED PRODUCT	putative serotonin and histamine binding protein - truncated at 5 prime	6e-12	Rh_ap-6710	64.3	175
RS-776	gi|260908534	201	salivary lipocalin	s/lipocal	RS-776	606	M	*	0.859 4.634 0.009 signal peptide predicted by SignalP	SIG	24-25	23.718	9.5	21.166	9.52	ExpAA=15.54 First60=15.52 PredHel=1 Topology=i7-24o	1	8.5	88.1	3.5		177	0	12.9	2.5	4					lipocalin	5E-005	gi|196476629	51.2	162	193	28	84	8	11	1	Amblyomma americanum	196476629 ACG76182.1 213404950 XP_002173247.1 GCN1 212001294 EEB06954.1 145542991 XP_001457182.1 124424997 CAK89785.1 18542920 AAL75755.1 MUTATOR-LIKE 31429799 AAP51801.1 SUB-CLASS 206970687 ZP_03231639.1 NON-RIBOSOMAL 206734323 EDZ51493.1 157866717 XP_001687750.1 5'-PHOSPHATASE N-TERMINAL 68125364 CAJ03224.1 84999968 XP_954705.1 SFII-SUBTELOMERIC 65305700 CAI74025.1 60678262 NP_001012760.1 1 178…	LIPOCALIN TRANSLATIONAL ACTIVATOR HYPOTHETICAL UNNAMED PRODUCT TRANSPOSASE TRANSPOSON MUTATOR SYNTHASE INOSITOL SYNAPTOJANIN DOMAIN FRAGMENT RELATED FAMILY MEMBER WEE HOMOLOG FULL KINASE ALTNAME TYROSINE POMBE	hypothetical secreted protein	1e-23	Rh_ap-2032	102	171
RS-332	gi|260908602	194	putative serotonin and histamine binding protein - fragment	s/lipocal	RS-332	581	V		0.727 2.399 0.005	CYT		21.437	5.04			ExpAA=0.03 First60=0.00 PredHel=0 Topology=o	0						0	17.5	3.6	5.2					putative serotonin and histamine binding protein	4E-014	gi|82791912	81.3	185	219	31	84	46	1	1	Rhipicephalus haemaphysaloides haemaphysaloides	82791912 ABB90888.1 195064222 XP_001996522.1 GH23992 193892068 EDV90934.1 15428306 AAK97823.1 AF209920_1 26 161408101 BAF94154.1 F-LIKE 160893534 ZP_02074319.1 CLOL250_01086 156864929 EDO58360.1 156549060 XP_001607454.1 114153282 ABI52807.1 67083749 AAY66809.1 215495525 EEC05166.1 186686688 YP_001869882.1 NPUN_CR029 186469573 ACC85371.1	SEROTONIN HISTAMINE BINDING KDA SALIVARY GLAND B CATHEPSIN CYSTEINE PROTEASE HYPOTHETICAL SIMILAR TO SERINE THREONINE KINASE LIPOCALIN SECRETED NYMPHAL CONSERVED	putative serotonin and histamine binding protein	4E-017	gi|82791912	81.3	185
RS-32	gi|260908352	192	lipocalin	s/lipocal	RS-32	579	M	*	0.530 1.128 0.002 signal peptide predicted by SignalP	SIG	19-20	21.235	5.49	19.342	5.49	ExpAA=1.22 First60=1.22 PredHel=0 Topology=o	0						0	17.7	6.3	2.6				Gel_Band_#17_1 |	hypothetical protein	0.011	gi|68131541	43.1	153	194	24	79	49	44	1	Haemaphysalis longicornis	68131541 BAE02653.1 114152998 ABI52665.1 114152990 ABI52661.1 219935287 CAJ20738.1 219935285 CAJ20737.1 212508670 EEB12283.1 219935279 CAJ20734.1 67083684 AAY66777.1 67083686 AAY66778.1 68051213 BAE02549.1	HYPOTHETICAL LIPOCALIN MULTIDRUG RESISTANCE NYMPHAL SALIVARY HISTAMINE BINDING FAMILY SECRETED	hypothetical secreted protein	9e-12	Der_and-490	63.5	231
RS-47	gi|260908662	187	female-specific histamine-binding protein 2 - truncated at 5 prime	s/lipocal	RS-47	564	V	*	0.838 4.311 0.009 signal peptide predicted by SignalP	SIG	16-17	20.919	4.18	19.367	4.12	ExpAA=0.00 First60=0.00 PredHel=0 Topology=o	0						1	14.4	4.8	4.3					Female-specific histamine-binding protein 2; Short=FS-HBP2; Flags:	6E-054	gi|8470378	213	186	190	54	98	4	1	1	Rhipicephalus appendiculatus	8470378 O77421.1 HBP2_RHIAP FEMALE-SPECIFIC HISTAMINE-BINDING 2 FS-HBP2 3452089 AAC63107.1 7767032 1QFT 7767034 1QFV 157879755 157879756 8470375 O77420.1 HBP1_RHIAP 1 FS-HBP1 3452085 AAC63106.1 8470381 O77422.1 MALE-SPECIFIC MS-HBP 3452093 AAC63108.1 18032205 AAL56644.1 AF217101_1 45360102 AAS59160.1 LIPOCALIN-LIKE 22164268 AAM93639.1 AF483717_1 196476625 ACG76180.1 219935267 CAJ20728.1 215497740…	FULL SHORT FLAGS PRECURSOR PDB A CHAIN HISTAMINE BINDING FROM FEMALE BROWN EAR RHIPICEPHALUS APPENDICULATUS B HBPM_RHIAP SALIVARY SEROTONIN SECRETED LIPOCALIN	female-specific histamine-binding protein 2	6E-057	gi|3452089	213	186
RS-368	gi|260908372	186	putative secreted protein with HBP domain	s/lipocal	RS-368	561	M	*	0.930 6.600 0.013 signal peptide predicted by SignalP	SIG	18-19	21.342	8.53	19.472	8.33	ExpAA=0.59 First60=0.59 PredHel=0 Topology=o	0						3	14	3.2	4.8					hypothetical protein IscW_ISCW013505	3E-004	gi|215508104	48.1	148	175	22	85	18	15	1	Ixodes scapularis	215508104 EEC17558.1 ISCW_ISCW013505 67083439 AAY66655.1 67083737 AAY66803.1 219935271 CAJ20730.1 67083659 AAY66765.1 67083755 AAY66812.1 67083725 AAY66797.1 25 114153282 ABI52807.1 18032205 AAL56644.1 AF217101_1 67083485 AAY66678.1	HYPOTHETICAL SALIVARY SECRETED WITH HBP DOMAIN LIPOCALIN HISTAMINE BINDING FAMILY KDA GLAND MEMBER SEROTONIN C	Salivary gland secreted protein - truncated	1e-46	Amb_caj-173	179	161
RS-787	gi|260908646	169	histamine binding protein - truncated at 5 prime	s/lipocal	RS-787	510	Q	*	0.662 1.902 0.004	CYT		18.395	6.64			ExpAA=0.20 First60=0.20 PredHel=0 Topology=o	0						0	14.2	5.9	4.7					P29	4E-012	gi|55824387	73.9	160	254	28	63	97	1	1	Hyalomma asiaticum asiaticum	55824387 AAV66334.1 P29 15428292 AAK97816.1 AF209913_1 66543950 XP_624642.1 CG4603-PA 158299098 XP_319212.3 AGAP010057-PA 157014205 EAA43594.3 67083749 AAY66809.1 67083653 AAY66762.1 219935273 CAJ20731.1 67083719 AAY66794.1 67083717 AAY66793.1 15428306 AAK97823.1 AF209920_1 26	HISTAMINE BINDING SIMILAR TO SECRETED SALIVARY LIPOCALIN KDA GLAND B	P29	5E-015	gi|55824387	73.9	160
RS-44	gi|260908253	166	putative salivary secreted protein - truncated at 3 prime	s/lipocal	RS-44	497	M		0.379 0.791 0.002 signal peptide predicted by SignalP	SIG	18-19	17.391	5.88	15.496	5.56	ExpAA=0.82 First60=0.81 PredHel=0 Topology=o	0						3	19.9	10.8	3					hypothetical protein [Monosiga brevicollis MX1]	0.14	gi|167533083	38.9	83	1548	34	5	507	70	1	Monosiga brevicollis MX1	167533083 XP_001748222.1 163773342 EDQ86983.1 164607207 YP_001649225.1 RNA-DEPENDENT 221272058 A0PJ24.1 RNA-DIRECTED 62766434 AAX99344.1 164519633 AAP44539.2 213027037 ZP_03341484.1 210062496 YP_002300513.1 134270038 CAL91911.1 46395287 BAD16577.1 218198376 EEC80803.1 OSI_23349 115468496 NP_001057847.1 OS06G0554300 53792671 BAD53684.1 SIALOPHOSPHOPROTEIN-LIKE 113595887 BAF19761.1 215687225 BAG917…	HYPOTHETICAL RNA POLYMERASE L_BCNVU FULL ALTNAME L FLAGELLIN PHASE II DENTIN UNNAMED PRODUCT CONSERVED	hypothetical secreted protein	4e-29	Rh_ap-2813	120	132
RS-567	gi|260908259	166	salivary lipocalin - truncated at 3 prime	s/lipocal	RS-567	498	M		0.752 2.651 0.005 signal peptide predicted by SignalP	SIG	21-22	19.483	9.4	17.152	9.42	ExpAA=5.94 First60=5.93 PredHel=0 Topology=o	0						0	13.3	3	4.8					lipocalin	3E-004	gi|196476629	47.8	162	193	27	84	8	8	1	Amblyomma americanum	196476629 ACG76182.1 213404950 XP_002173247.1 GCN1 212001294 EEB06954.1 170294181 ACB13176.1 60678262 NP_001012760.1 1 17865613 Q63802.1 WEE1_RAT WEE1-LIKE WEE1A 1020095 BAA06624.1 WEE1 59862052 AAH90346.1 S. 149068319 EDM17871.1 893391 BAA06404.1 31543956 NP_033542.2 20141926 P47810.2 WEE1_MOUSE 11342593 CAC17145.1 12847189 BAB27471.1 13905130 AAH06852.1 148685034 EDL16981.1 145542991 XP_0014571…	LIPOCALIN TRANSLATIONAL ACTIVATOR LUTEINIZING HORMONE RECEPTOR WEE HOMOLOG FULL KINASE ALTNAME TYROSINE POMBE UNNAMED PRODUCT HYPOTHETICAL CATION CHANNEL FAMILY INOSITOL SYNAPTOJANIN DOMAIN	hypothetical secreted protein	2e-23	Rh_ap-2032	102	171
RS-8	gi|260908540	163	lipocalin	s/lipocal	RS-8	492	M	*	0.827 4.197 0.008 signal peptide predicted by SignalP	SIG	17-18	18.484	5.55	16.755	5.86	ExpAA=1.85 First60=0.10 PredHel=0 Topology=o	0						1	17.2	1.8	3.1				Gel_Band_#6_8 |Gel_Band_#7_17 |	putative serotonin and histamine binding protein	4E-043	gi|82791912	176	207	219	48	95	1	1	1	Rhipicephalus haemaphysaloides haemaphysaloides	82791912 ABB90888.1 219935285 CAJ20737.1 219935287 CAJ20738.1 67083749 AAY66809.1 172051146 ACB70348.1 56159943 AAV80783.1 219935279 CAJ20734.1 215506764 EEC16258.1 114153282 ABI52807.1 114152982 ABI52657.1	SEROTONIN HISTAMINE BINDING LIPOCALIN SECRETED SALIVARY GLAND CONSERVED HYPOTHETICAL	putative serotonin and histamine binding protein	5E-046	gi|82791912	176	207
RS-38	gi|260908376	157	putative secreted histamine binding protein of 22.5 kDa	s/lipocal	RS-38	474	M	*	0.810 3.428 0.007	CYT		18.343	9.61			ExpAA=0.00 First60=0.00 PredHel=0 Topology=o	0						0	15.9	5.7	2.5				Gel_Band_#2_5 |Gel_Band_#4_4 |Gel_Band_#6_7 |Gel_Band_#13_7 |Gel_Band_#15_13 |	ribosomal protein L20	2.5	gi|156598299	34.7	84	117	29	72	8	54	1	Musa acuminata	156598299 ABU85411.1 L20 167388597 XP_001738622.1 165898058 EDR25044.1 160934640 ZP_02082026.1 CLOLEP_03513 156866093 EDO59465.1 154494821 ZP_02033826.1 PARMER_03863 154085371 EDN84416.1 123447366 XP_001312424.1 MYB-LIKE DNA-BINDING 121894270 EAX99494.1 89893560 YP_517047.1 DSY0814 89333008 BAE82603.1 183240720 ACC61145.1 167392247 XP_001740071.1 165895956 EDR23530.1 69215547 AAZ03851.1 68445583 …	RIBOSOMAL HYPOTHETICAL CONSERVED DOMAIN CONTAINING ATPASE BETA CHAIN	hypothetical secreted protein	1e-25	Rh_ap-2032	108	131
RS-7	gi|260908506	156	putative serotonin and histamine binding protein	s/lipocal	RS-7	471	M	*	0.710 2.308 0.005 signal peptide predicted by SignalP	SIG	17-18	17.595	6.41	15.859	6.88	ExpAA=0.31 First60=0.04 PredHel=0 Topology=o	0						3	21.8	2.6	3.8				Gel_Band_#6_8 |Gel_Band_#7_17 |	putative serotonin and histamine binding protein	4E-043	gi|82791912	176	149	219	65	68	1	1	1	Rhipicephalus haemaphysaloides haemaphysaloides	82791912 ABB90888.1 212517163 EEB19093.1 84489636 YP_447868.1 THR-RICH 84372955 ABC57225.1 186475821 YP_001857291.1 MANNOSE-1-PHOSPHATE MANNOSE-6-PHOSPHATE 184192280 ACC70245.1 223549176 EEF50665.1 CHROMOSOME-ASSOCIATED KIF4A 221117185 XP_002161877.1 CENTROSOME-ASSOCIATED 350 207083921 EDZ61212.1 MULTI-SENSOR 157343489 CAO67995.1 150401872 YP_001325638.1 TRANSLATION-ASSOCIATED 150014575 ABR57026.…	SEROTONIN HISTAMINE BINDING CONSERVED HYPOTHETICAL ASN LARGE FAMILY MEMBER GUANYLYLTRANSFERASE ISOMERASE KINESIN SIMILAR TO SIGNAL TRANSDUCTION HISTIDINE KINASE UNNAMED PRODUCT GTPASE	putative serotonin and histamine binding protein	5E-046	gi|82791912	176	149
RS-1001	gi|260908606	136	salivary histamine binding protein - truncated at 5 prime	s/lipocal	RS-1001	411	C	*	0.406 0.790 0.002	CYT		15.407	7.1			ExpAA=0.06 First60=0.06 PredHel=0 Topology=o	0						1	11.8	5.9	6.6					P29	3E-009	gi|55824387	64.3	131	254	29	52	122	1	1	Hyalomma asiaticum asiaticum	55824387 AAV66334.1 P29 67083719 AAY66794.1 15428292 AAK97816.1 AF209913_1 67083717 AAY66793.1 219935273 CAJ20731.1 195568372 XP_002102190.1 GD19772 194198117 EDX11693.1 195497272 XP_002096030.1 GE25458 194182131 EDW95742.1 195343603 XP_002038385.1 GM10798 194133406 EDW54922.1 194898691 XP_001978901.1 GG12715 190650604 EDV47859.1 66543950 XP_624642.1 CG4603-PA	SALIVARY HISTAMINE BINDING LIPOCALIN SIMILAR TO	P29	3E-012	gi|55824387	64.3	131
RS-267	gi|260908237	124	Possible lipocalin - truncated at 3' end	s/lipocal	RS-267	372	M		0.836 4.173 0.008 signal peptide predicted by SignalP	SIG	20-21	13.661	8	11.64	6.95	ExpAA=0.03 First60=0.03 PredHel=0 Topology=o	0						2	14.5	5.6	4					P29	0.003	gi|55824387	44.3	116	254	29	46	23	15	1	Hyalomma asiaticum asiaticum	55824387 AAV66334.1 P29 198425015 XP_002120559.1 CG6879 CG6879-PA 158295987 XP_557207.2 AGAP006523-PA 157016296 EAL40112.2 156084270 XP_001609618.1 ANTIGEN-1 154796870 EDO06050.1 195382019 XP_002049730.1 GJ20594 194144527 EDW60923.1 91090548 XP_971239.1 CG7002-PA 157764408 XP_001674547.1 CBG19174 187024425 CAP36469.1 C. CBR-SWM-1 110748976 XP_001121707.1 CG1372-PA 126324758 XP_001377797.1 2214726…	SIMILAR TO VARIANT ERYTHROCYTE SURFACE ALPHA SUBUNIT HEMOLECTIN HYPOTHETICAL BRIGGSAE YOLKLESS ISOFORM A DUMPY	P29	3E-006	gi|55824387	44.3	116
RS-245	gi|260908233	118	Possible lipocalin - truncated at 3' end	s/lipocal	RS-245	352	M		0.078 0.178 0.000 signal peptide predicted by SignalP	SIG	25-26	13.276	6.56	10.449	6.79	ExpAA=21.99 First60=21.99 PredHel=1 Topology=o4-26i	1	18.6	3.4	78		92	1	10.2	6.8	5.9					P29	0.001	gi|55824387	45.8	69	254	31	27	33	33	1	Hyalomma asiaticum asiaticum	55824387 AAV66334.1 P29 145324106 NP_001077642.1 15222598 NP_174498.1 10801376 AAG23448.1 AC084165_14 28393311 AAO42082.1 28827360 AAO50524.1 170587511 XP_001898519.1 EGF-LIKE 158593994 EDP32585.1 29376671 NP_815825.1 29344135 AAO81895.1 219455511 XP_002225487.1 BRAFLDRAFT_125057 210107002 EEA54958.1 199431856 CAR65696.1 DEHA2D18106P 157764408 XP_001674547.1 CBG19174 187024425 CAP36469.1 C. CBR-S…	UNKNOWN HYPOTHETICAL DOMAIN CONTAINING GLYCEROPHOSPHORYL DIESTER PHOSPHODIESTERASE BRIGGSAE INSR_AEDAE FULL RECEPTOR SHORT MIR CONTAINS ALPHA CHAIN BETA FLAGS PRECURSOR	P29	8E-007	gi|55824387	45.8	69
RS-324	gi|260908243	69	hypothetical secreted peptide precursor - truncated at 3 prime	s/lipocal	RS-324	206	M		0.252 0.479 0.001 signal peptide predicted by SignalP	SIG	24-25	7.626	8.16	4.856	7.51	ExpAA=17.57 First60=17.57 PredHel=1 Topology=o4-22i	1	26.1	5.8	68.1		47	0	17.4	5.8	5.8					four-loop conotoxin ABVII	0.85	gi|5725918	36.2	57	74	29	77	1	11	1	Conus abbreviatus	5725918 AAD48237.1 AF089982_1 FOUR-LOOP 5726008 AAD48327.1 AF090074_1 5725921 AAD48240.1 AF089985_1 5726009 AAD48328.1 AF090075_1 5726010 AAD48329.1 AF090076_1 5726011 AAD48330.1 AF090077_1 5726012 AAD48331.1 AF090078_1 5726013 AAD48332.1 AF090079_1 5726014 AAD48333.1 AF090080_1 5725920 AAD48239.1 AF089984_1 5725919 AAD48238.1 AF089983_1 194768617 XP_001966408.1 GF22158 190617172 EDV32696.1 12959…	CONOTOXIN ABVII ABVIK ABVIJ ABVIH SCHNURRI DAPE	hypothetical secreted protein - truncated	0.18	Amby-am-405	27.7	43
Salivary lipocalins family II
RS-629	gi|260908471	208	salivary lipocalin	s/lipocal	RS-629	627	M	*	0.627 1.605 0.003 signal peptide predicted by SignalP	SIG	21-22	24.027	4.86	21.7	4.86	ExpAA=0.53 First60=0.53 PredHel=0 Topology=o	0						4	18.8	2.9	2.9				Gel_Band_#6_10 |Gel_Band_#7_18 |Gel_Band_#8_1 |Gel_Band_#8_2 |Gel_Band_#9_6 |Gel_Band_#10_3 |Gel_Band_#11_7 |Gel_Band_#12_10 |Gel_Band_#13_8 |	P27 protein	5E-005	gi|158251767	51.2	162	224	25	72	61	36	1	Hyalomma asiaticum	158251767 ABW23508.1 P27 196476841 ACG76283.1 PRECURSOR-LIKE 196476839 ACG76282.1 196476847 ACG76286.1 196476631 ACG76183.1 149235927 XP_001523841.1 LELG_04654 146452217 EDK46473.1 121624856 ABM63534.1 206968561 ZP_03229517.1 LIPOATE-PROTEIN 206737481 EDZ54628.1 68525507 XP_723616.1 CCAAT-BOX 23477966 EAA15181.1 83286681 XP_730267.1 23489943 EAA21832.1	SECRETED HISTAMINE BINDING HYPOTHETICAL BRYS LIGASE A DNA SUBUNIT B	hypothetical secreted protein	4e-23	Rh_micro-5155	101	180
RS-155	gi|260908308	177	putative secreted histamine binding protein	s/lipocal	RS-155	534	M	*	0.847 4.315 0.009 signal peptide predicted by SignalP	SIG	18-19	19.653	9.78	17.804	9.91	ExpAA=7.00 First60=6.70 PredHel=0 Topology=o	0						0	14.7	6.8	2.8					putative secreted histamine binding protein	5E-015	gi|196476631	84	151	192	31	79	37	31	1	Amblyomma americanum	196476631 ACG76183.1 196476841 ACG76283.1 P27 PRECURSOR-LIKE 196476839 ACG76282.1 196476847 ACG76286.1 196476843 ACG76284.1 PROTEIN-LIKE 158251767 ABW23508.1 196476845 ACG76285.1 220699924 EED56263.1 AFLA_035350 169770037 XP_001819488.1 83767347 BAE57486.1 170590262 XP_001899891.1 OTU-LIKE 158592523 EDP31121.1	SECRETED HISTAMINE BINDING HYPOTHETICAL UNNAMED PRODUCT CYSTEINE PROTEASE FAMILY	hypothetical secreted protein	5e-43	Rh_micro-1724	167	177
RS-35	gi|260908245	204	hypothetical conserved secreted protein - truncated at 3 prime	s/lipocal	RS-35	612	M		0.885 5.271 0.011 signal peptide predicted by SignalP	SIG	22-23	22.856	8.67	20.347	7.96	ExpAA=0.55 First60=0.32 PredHel=0 Topology=o	0						5	22.1	6.4	2.9					hypothetical ser-thr rich protein - fission yeast (Schizosaccharomyces pombe)	2.8	gi|7522403	35.4	160	263	23	61	49	54	1		7522403 T38003 SER-THR 162312524 XP_001713101.1 SPAC19G12.16C 27151726 O13854.3 ADG2_SCHPO THREONINE-RICH ADG2 UP-REGULATED 46 159884005 CAB10128.2 223551251 EEF52737.1 157766764 XP_001675725.1 CBG05694 187034925 CAP26127.1 42523952 NP_969332.1 BD2526 39576159 CAE80325.1 17565688 NP_507808.1 Y43F8C.8 3979958 CAA21611.1 C. 21223197 NP_628976.1 9367450 CAB97423.1 169633324 YP_001707060.1 169152116 …	HYPOTHETICAL RICH FISSION YEAST SCHIZOSACCHAROMYCES POMBE FRAGMENT FULL SERINE ALTNAME MEIOTICALLY GENE FLAGS PRECURSOR CONSERVED FUNGAL ENDOPLASMIN BY GLIMMER CRITICA ELEGANS CONFIRMED TRANSCRIPT EVIDENCE THREONINE KINASE ORNITHINE CARBAMOYLTRANSFERASE DTW DOMAIN CONTAINING	hypothetical secreted protein	8e-29	Rh_micro-8623	120	205
RS-410	gi|260908400	195	salivary lipocalin	s/lipocal	RS-410	588	M	*	0.670 1.797 0.004 signal peptide predicted by SignalP	SIG	18-19	21.509	6.5	19.561	6.15	ExpAA=0.24 First60=0.22 PredHel=0 Topology=o	0						0	19.5	8.7	3.6					P27 protein precursor-like protein	1E-009	gi|196476839	66.2	185	192	30	96	8	9	1	Amblyomma americanum	196476839 ACG76282.1 P27 PRECURSOR-LIKE 196476841 ACG76283.1 196476847 ACG76286.1 196476631 ACG76183.1 158251767 ABW23508.1 196476843 ACG76284.1 PROTEIN-LIKE 145497813 XP_001434895.1 124402023 CAK67498.1 196476845 ACG76285.1 171705316 ABW87986.2 156838736 XP_001643068.1 KPOL_458P3 156113659 EDO15210.1	SECRETED HISTAMINE BINDING HYPOTHETICAL UNNAMED PRODUCT OUTER MEMBRANE TRANSPORT BARREL	hypothetical secreted protein	6e-30	Der_and-429	124	198
RS-926	gi|260908278	186	putative secreted histamine binding protein of 1 - truncated at 3 prime	s/lipocal	RS-926	558	M		0.764 3.055 0.006 signal peptide predicted by SignalP	SIG	28-29	20.743	5.32	17.438	4.92	ExpAA=4.17 First60=4.15 PredHel=0 Topology=o	0						0	18.3	6.5	3.8		RTS_cys disintegrin |	RTS_cys disintegrin |		Putative Ig domain family	1.7	gi|196182717	35.8	79	2230	29	4	776	47	1	Microcoleus chthonoplastes PCC 7420	196182717 EDX77702.1 222055540 YP_002537902.1 C-ACETYLTRANSFERASE 221564829 ACM20801.1 189501566 YP_001957283.1 AASI_0106 189497007 ACE05554.1 125840116 XP_001339619.1 1 124257911 ABM92938.1 47224032 CAG12861.1 1170256 P45990.1 HIFA5_HAEIN 641931 AAA61764.1 82594661 XP_725520.1 23480555 EAA17085.1 119874450 ABM05723.1 119715920 YP_922885.1 S26B 119536581 ABL81198.1	IG DOMAIN FAMILY FORMATE HYPOTHETICAL SIMILAR TO ZINC FINGERS HOMEOBOXES BENZYLSUCCINATE SYNTHASE ALPHA SUBUNIT UNNAMED PRODUCT FULL MAJOR FIMBRIAL ALTNAME PILIN FLAGS PRECURSOR STARP ANTIGEN VITELLOGENIN RECEPTOR PEPTIDASE SIGNAL	hypothetical secreted protein	6e-20	Rh_micro-7788	90.5	187
Possible lipocalin
RS-729	gi|260908267	149	salivary lipocalin - truncated at 3 prime	s/lipocal	RS-729	447	M		0.624 1.671 0.003 signal peptide predicted by SignalP	SIG	21-22	17.831	6.72	15.502	6.16	ExpAA=0.00 First60=0.00 PredHel=0 Topology=o	0						0	15.4	3.4	2					hypothetical protein	8E-004	gi|68051217	46.2	125	178	25	70	24	20	1	Haemaphysalis longicornis	68051217 BAE02551.1 50554181 XP_504499.1 YALI0E28270P 49650368 CAG80102.1 154485107 ZP_02027555.1 EUBVEN_02830 149734060 EDM50179.1 145506459 XP_001439190.1 124406374 CAK71793.1 114328178 YP_745335.1 114316352 ABI62412.1 29374942 NP_814095.1 29342400 AAO80166.1 20090157 NP_616232.1 19915141 AAM04712.1 167565038 ZP_02357954.1 192810204 ZP_03038877.1 GYMC10DRAFT_2710 192800496 EDV77003.1 168070291 …	HYPOTHETICAL UNNAMED PRODUCT TRAI DNA HELICASE I PHAGE INTEGRASE CELL SURFACE FAMILY	hypothetical salivary secreted protein	1e-08	Amby-am-706	52.4	155
Kunitz containing proteins
RS-73	gi|260908518	150	hypothetical protein with Kunitz domain	s/ku	RS-73	453	M	*	0.871 4.879 0.010 signal peptide predicted by SignalP	SIG	19-20	17.163	8.8	15.215	9.03	ExpAA=0.00 First60=0.00 PredHel=0 Topology=o	0						0	16	4.7	3.3					putative secreted protein	2E-013	gi|196476855	78.2	151	153	32	99	6	2	1	Amblyomma americanum	196476855 ACG76290.1 68264899 BAE02708.1 196476853 ACG76289.1 196476786 ACG76257.1 MEMBER-LIKE 196476851 ACG76288.1 51011486 AAT92152.1 KUN-4 196476849 ACG76287.1 196476825 ACG76275.1 KUNITZ-TYPE 196476865 ACG76295.1 196476654 ACG76193.1	SECRETED HYPOTHETICAL MECHANOSENSORY ABNORMALITY FAMILY PRECURSOR SERINE PROTEASE INHIBITOR PEPTIDASE	hypothetical secreted protein with Kunitz domain	9e-39	Rh_ap-2459	152	141
RS-70	gi|260908640	141	putative salivary protein with Kunitz domain - truncated at 5 prime	s/ku	RS-70	426	L	*	0.830 3.885 0.008	CYT		16.264	9.24			ExpAA=0.00 First60=0.00 PredHel=0 Topology=o	0						0	14.2	5	3.5					putative secreted protein	4E-014	gi|196476853	80.5	136	156	36	87	17	1	1	Amblyomma americanum	196476853 ACG76289.1 196476786 ACG76257.1 MEMBER-LIKE 196476654 ACG76193.1 KUNITZ-TYPE 163020309 ABY26517.1 68264899 BAE02708.1 67083461 AAY66666.1 196476855 ACG76290.1 196476849 ACG76287.1 196476851 ACG76288.1 22164266 AAM93638.1 AF483716_1	SECRETED MECHANOSENSORY ABNORMALITY FAMILY PRECURSOR HYPOTHETICAL PEPTIDASE INHIBITOR SERINE PROTEASE SALIVARY WITH KUNITZ DOMAINS	hypothetical secreted protein with Kunitz domain	2e-32	Rh_ap-2459	131	126
RS-196	gi|260908632	122	Serine proteinase inhibitor (KU family) - truncated at 5 prime	s/ku	RS-196	369	K	*	0.857 4.540 0.009	CYT		14.071	9.18			ExpAA=0.00 First60=0.00 PredHel=0 Topology=o	0						1	19.7	5.7	2.5	1 | 88 LSRRTRR|MK 0.500 *ProP* |				hypothetical protein	4E-015	gi|68264899	84	112	150	39	75	29	1	1	Haemaphysalis longicornis	68264899 BAE02708.1 196476875 ACG76300.1 KUNITZ-TYPE 196476654 ACG76193.1 196476865 ACG76295.1 196476825 ACG76275.1 163020309 ABY26517.1 51011486 AAT92152.1 KUN-4 196476869 ACG76297.1 ALPHA-1-MICROGLOBULIN PRECURSOR-LIKE 22164266 AAM93638.1 AF483716_1 196476853 ACG76289.1	HYPOTHETICAL PROTEASE INHIBITOR PEPTIDASE SERINE BIKUNIN SECRETED	hypothetical secreted protein with Kunitz domain	2e-29	Rh_ap-2459	120	117
RS-930	gi|260908644	140	hypothetical Kunitz-type peptidase inhibitor - truncated at 5 prime	s/ku	RS-930	423	L	*	0.799 3.315 0.007	CYT		15.402	9.65			ExpAA=0.00 First60=0.00 PredHel=0 Topology=o	0						2	17.9	5	10					hypothetical Kunitz-type peptidase inhibitor	8E-026	gi|196476654	119	141	154	43	92	12	1	1	Amblyomma americanum	196476654 ACG76193.1 KUNITZ-TYPE 196476851 ACG76288.1 196476853 ACG76289.1 196476786 ACG76257.1 MEMBER-LIKE 196476849 ACG76287.1 196476855 ACG76290.1 68264899 BAE02708.1 22164264 AAM93637.1 AF483715_1 22164262 AAM93636.1 AF483714_1 51011388 AAT92103.1 KUN-1	HYPOTHETICAL PEPTIDASE INHIBITOR SECRETED MECHANOSENSORY ABNORMALITY FAMILY PRECURSOR	hypothetical protein	1e-31	Amby-am-1171	128	140
RS-316	gi|260908350	155	Serine proteinase inhibitor (KU family) with RTS motif	s/ku	RS-316	468	M	*	0.253 0.483 0.001 signal peptide predicted by SignalP	SIG	25-26	18.081	9.61	15.351	9.55	ExpAA=21.56 First60=21.56 PredHel=1 Topology=o5-27i	1	14.2	3.2	82.6		128	0	10.3	4.5	4.5		RTS_cys disintegrin |	RTS_cys disintegrin |		secreted salivary gland peptide, putative	0.007	gi|215498684	43.1	107	320	28	33	149	45	1	Ixodes scapularis	215498684 EEC08178.1 67083503 AAY66687.1 215509664 EEC19117.1 67083447 AAY66659.1 67083359 AAY66615.1 22164204 AAM93607.1 AF483685_1 157775609 XP_001665870.1 CBG18270 187025283 CAP35750.1 67083365 AAY66618.1 67083441 AAY66656.1 22164198 AAM93604.1 AF483682_1	SECRETED SALIVARY GLAND HYPOTHETICAL	Serine proteinase inhibitor (KU family)	8e-23	Rh_micro-5870	99.8	133
RS-81	gi|260908544	135	Serine proteinase inhibitor (KU family)	s/ku	RS-81	408	M	*	0.548 1.937 0.004 signal peptide predicted by SignalP	SIG	20-21	15.875	9.91	13.703	9.9	ExpAA=20.67 First60=20.67 PredHel=1 Topology=o5-24i	1	14.1	3.7	82.2		111	3	13.3	7.4	5.9	1 | 130 VTMRMRR|YN 0.534 *ProP* |				tissue factor pathway inhibitor	5E-004	gi|196476616	47	65	124	36	52	50	58	1	Amblyomma americanum	196476616 ACG76176.1 91087471 XP_967522.1 CG5639 CG5639-PA 118091591 XP_421130.2 1 215501841 EEC11335.1 56159965 AAV80794.1 215492407 EEC02048.1 198437632 XP_002124369.1 193699971 XP_001951980.1 195400194 XP_002058703.1 GJ14166 194142263 EDW58671.1 47199722 CAG13515.1	TISSUE FACTOR PATHWAY INHIBITOR SIMILAR TO SERINE PEPTIDASE KUNITZ TYPE SECRETED SALIVARY GLAND COLOSTRUM TRYPSIN PAPILIN UNNAMED PRODUCT	hypothetical secreted protein	3e-21	Rh_ap-4107	94	130
RS-290	gi|260908608	136	thrombin inhibitor - truncated at 5 prime	s/at	RS-290	411	C	*	0.413 0.839 0.002	CYT		15.534	9.89			ExpAA=0.00 First60=0.00 PredHel=0 Topology=o	0						2	11.8	7.4	10.3	1 | 75 CRQRPKK|GL 0.671 *ProP* |				dathoxin-2	9E-019	gi|167613925	95.9	116	156	39	74	28	1	1	Dermacentor andersoni	167613925 ABZ89562.1 DATHOXIN-2 196476612 ACG76174.1 193699971 XP_001951980.1 219452170 XP_002223826.1 BRAFLDRAFT_124483 210108840 EEA56728.1 57014514 AAW32666.1 195445822 XP_002070501.1 GK10999 194166586 EDW81487.1 195110509 XP_001999822.1 GI22868 193916416 EDW15283.1 195036258 XP_001989588.1 GH18720 193893784 EDV92650.1 198477826 XP_002136422.1 GA22193 198145086 EDY71790.1 198451579 XP_00135842…	THROMBIN INHIBITOR SIMILAR TO PAPILIN HYPOTHETICAL TRYPTASE PRECURSOR	Serine proteinase inhibitor (KU family)	9e-22	Der_and-286	95.9	116
RS-589	gi|260908261	162	Serine proteinase inhibitor (KU family) - truncated at 3 prime	s/ku	RS-589	484	M		0.101 0.217 0.000 signal peptide predicted by SignalP	SIG	22-23	18.096	9.06	15.459	9.25	ExpAA=0.38 First60=0.38 PredHel=0 Topology=o	0						8	11.1	9.9	15.4		RTS_cys disintegrin |	RTS_cys disintegrin |		GA22193 [Drosophila pseudoobscura pseudoobscura]	2E-007	gi|198477826	58.2	85	2855	35	3	1619	19	11	Drosophila pseudoobscura pseudoobscura	198477826 XP_002136422.1 GA22193 198145086 EDY71790.1 198451579 XP_001358426.2 GA17283 198131552 EAL27565.2 195503560 XP_002098701.1 GE10512 194184802 EDW98413.1 212517113 EEB19050.1 195146040 XP_002013998.1 GL23094 194102941 EDW24984.1 25149822 NP_741569.1 PPN-1 20901928 AAM29666.1 U64857_10 1 114152125 Q868Z9.2 29423262 AAO84907.1 2 29423264 AAO84908.1 3 28572038 NP_788751.1 23172503 AAF56794.3	PAPILIN DROSOPHILA ECM HOMOLOG FAMILY MEMBER ISOFORM C PARTIALLY CONFIRMED BY TRANSCRIPT EVIDENCE PPN_DROME FULL FLAGS PRECURSOR EXTRACELLULAR MATRIX B	Serine proteinase inhibitor (KU family)	5e-36	Rh_micro-2337	143	181
RS-710	gi|260908512	131	putative secreted protease inhibitor	s/ku	RS-710	396	M	*	0.715 2.364 0.005 signal peptide predicted by SignalP	SIG	19-20	14.61	5.57	12.589	5.31	ExpAA=1.13 First60=1.13 PredHel=0 Topology=o	0						0	12.2	6.9	4.6					recombinant amblyomin-X precursor	4E-048	gi|49798099	193	129	129	66	100	1	1	1	synthetic construct	49798099 AAT68575.1 AMBLYOMIN-X 157762060 XP_001673372.1 CBG08652 187032470 CAP28374.1 156551686 XP_001601735.1 195036258 XP_001989588.1 GH18720 193893784 EDV92650.1 219841772 AAI44596.1 178142 223462379 AAI50626.1 183535 219521324 AAI71790.1 198505 119591516 EAW71110.1 3 119591511 EAW71105.1 215274244 P12111.4 CO6A3_HUMAN ALPHA-3 119591513 EAW71107.1 114584071 XP_001153479.1	RECOMBINANT PRECURSOR HYPOTHETICAL SIMILAR TO PAPILIN UNKNOWN FOR MGC COLLAGEN TYPE VI ALPHA ISOFORM CRA_H CRA_C FULL CHAIN FLAGS CRA_E	Serine proteinase inhibitor (KU family)	4e-51	Amb_caj-320	193	129
RS-896	gi|260908562	176	putative salivary protein with Kunitz domain	s/ku	RS-896	531	M	*	0.158 0.320 0.001 signal peptide predicted by SignalP	SIG	25-26	20.044	8.59	17.325	8.49	ExpAA=20.12 First60=20.09 PredHel=1 Topology=o5-27i	1	12.5	2.8	84.7		149	1	16.5	5.7	5.1					alpha-1-microglobulin/bikunin precursor-like protein	6E-009	gi|196476869	63.5	130	138	30	94	10	38	1	Amblyomma americanum	196476869 ACG76297.1 ALPHA-1-MICROGLOBULIN PRECURSOR-LIKE 196476861 ACG76293.1 196476867 ACG76296.1 196476656 ACG76194.1 196476857 ACG76291.1 196476859 ACG76292.1 BIKUNIN-LIKE 67083461 AAY66666.1 196476875 ACG76300.1 KUNITZ-TYPE 196476871 ACG76298.1 196476825 ACG76275.1 22164266 AAM93638.1 AF483716_1	BIKUNIN KUNITZ DOMAIN SALIVARY WITH DOMAINS PROTEASE INHIBITOR SERINE SECRETED	hypothetical secreted protein with Kunitz domain	2e-12	Amby-am-906	65.5	169
RS-544	gi|260908440	77	hypothetical secreted peptide precursor	s/pep	RS-544	234	M	*	0.621 1.597 0.003 signal peptide predicted by SignalP	SIG	25-26	8.22	9.4	5.545	9.34	ExpAA=15.17 First60=15.16 PredHel=0 Topology=o	0						1	14.3	10.4	7.8					hypothetical protein BRAFLDRAFT_132034 [Branchiostoma floridae]	7.3	gi|219499469	33.1	52	179	36	29	68	5	1	Branchiostoma floridae	219499469 XP_002246198.1 BRAFLDRAFT_132034 210085858 EEA34303.1 212505821 EEB10190.1 54025063 YP_119305.1 NFA30940 54016571 BAD57941.1 149921549 ZP_01910000.1 149817624 EDM77092.1 157127019 XP_001654763.1 AAEL_AAEL000295 108884468 EAT48693.1 212534532 XP_002147422.1 SYG1 210069821 EEA23911.1 109118147 XP_001092667.1 16 5 1 109118149 XP_001092789.1 2 109118152 XP_001092900.1 3 109118155 XP_0010930…	HYPOTHETICAL CONSERVED LIPOPROTEIN SIGNAL TRANSDUCTION SIMILAR TO SOLUTE CARRIER FAMILY MEMBER ISOFORM SEROTONIN RECEPTOR TYPE WITH SEQUENCE SIMILARITY A LAMININ BETA	hypothetical secreted protein	9e-11	Der_and-508	58.5	78
Secreted cystatins
RS-435	gi|260908403	161	secreted cystatin precursor	s/cystatin	RS-435	486	M	*	0.180 0.362 0.001 signal peptide predicted by SignalP	SIG	23-24	17.794	9.41	15.376	9.51	ExpAA=22.09 First60=21.67 PredHel=1 Topology=o5-27i	1	13.7	3.1	83.2		134	0	18	6.2	5					cystatin-2 precursor	5E-023	gi|45269125	110	123	128	43	96	6	9	1	Ornithodoros moubata	45269125 AAS55948.1 CYSTATIN-2 86285719 ABC94582.1 215505484 EEC14978.1 167613909 ABZ89554.1 157779724 ABV71390.1 41352537 AAS01021.1 28564457 CAD68002.1 215494370 EEC04011.1 215495141 EEC04782.1 215493564 EEC03205.1	PRECURSOR CYSTATIN	cystatin - truncated at 3 prime	4e-49	Rh_micro-6145	187	148
RS-986	gi|260908282	139	putative secreted cystatin - truncated at 3 prime	s/cystatin	RS-986	417	M		0.620 2.306 0.005 signal peptide predicted by SignalP	SIG	24-25	14.742	5	12.644	5	ExpAA=22.45 First60=22.44 PredHel=1 Topology=o10-32i	1	15.8	7.2	77		107	3	15.1	5.8	2.2					putative secreted cystatin	5E-031	gi|194246045	136	82	87	78	94	1	56	1	Dermacentor variabilis	194246045 ACF35514.1 215505484 EEC14978.1 CYSTATIN-2 45269125 AAS55948.1 86285719 ABC94582.1 167613909 ABZ89554.1 157779724 ABV71390.1 41352537 AAS01021.1 215497771 EEC07265.1 28564457 CAD68002.1 215494370 EEC04011.1	SECRETED CYSTATIN PRECURSOR	putative secreted cystatin	9e-49	Rh_micro-3111	185	138
RS-418	gi|260908628	112	salivary cystatin - truncated at 5 prime	s/cystatin	RS-418	339	H	*	0.883 5.400 0.011	CYT		11.432	6.01			ExpAA=0.13 First60=0.06 PredHel=0 Topology=o	0						0	16.1	6.3	6.3					cystatin-2	5E-006	gi|86285719	53.5	110	131	30	84	31	1	1	Haemaphysalis longicornis	86285719 ABC94582.1 CYSTATIN-2 157779724 ABV71390.1 167613909 ABZ89554.1 215505484 EEC14978.1 215495141 EEC04782.1 30314781 CAD59655.1 41352537 AAS01021.1 221487554 EEE25786.1 NBP2B 211962141 EEA97336.1 TGME49_112550 221507347 EEE32951.1 45269125 AAS55948.1	CYSTATIN PRECURSOR ENVELOPE GLYCOPROTEIN HYPOTHETICAL CONSERVED	cystatin-2	3E-009	gi|86285719	53.5	110
Thyropin protease inhibitor domain
RS-899	gi|260908564	216	putative thyropin precursor	s/thyr	RS-899	651	M	*	0.253 0.500 0.001 signal peptide predicted by SignalP	SIG	20-21	23.525	8.23	21.323	8.08	ExpAA=18.69 First60=18.69 PredHel=1 Topology=o4-23i	1	8.8	1.9	89.4		193	1	17.1	12	3.7	1 | 91 GPSRNLR|SC 0.642 *ProP* |				putative thyropin precursor	1E-019	gi|41352539	99.8	122	126	42	97	6	4	1	Ornithodoros moubata	41352539 AAS01022.1 189530730 XP_001919796.1 2 215504024 EEC13518.1 ISCW_ISCW024702 47216714 CAG00988.1 156323922 XP_001618417.1 NEMVEDRAFT_V1G6927 156198838 EDO26317.1 147901428 NP_001090732.1 LOC100036716 120537348 AAI29004.1 118092353 XP_421471.2 158295043 XP_001688758.1 AGAP005942-PB 157015848 EDO63764.1 158295041 XP_001688757.1 AGAP005942-PA 157015847 EDO63763.1 219445317 XP_002220418.1 BRAF…	THYROPIN PRECURSOR NIDOGEN OSTEONIDOGEN HYPOTHETICAL UNNAMED PRODUCT SIMILAR TO	putative thyropin precursor	1e-109	Rh_ap-2795	388	211
Carboxypeptidase inhibitor
RS-334	gi|260908364	137	carboxypeptidase inhibitor precursor	s/carbin	RS-334	414	M	*	0.788 3.161 0.006 signal peptide predicted by SignalP	SIG	19-20	15.089	9.6	13.078	9.56	ExpAA=0.68 First60=0.68 PredHel=0 Topology=o	0						0	16.8	10.2	2.9		Tick carboxypeptidase inhibitor |Tick carboxypeptidase inhibitor Cys framework |	Tick carboxypeptidase inhibitor |Tick carboxypeptidase inhibitor Cys framework |		Carboxypeptidase inhibitor; AltName: Full=TCI; Flags: Precursor	3E-006	gi|74836992	54.3	80	97	35	82	20	58	1	Rhipicephalus bursa	74836992 Q5EPH2.1 TCI1_RHIBU 58374130 AAW72225.1 197107256 3D4U THROMBIN-ACTIVATABLE TICK-DERIVED 71042388 1ZLH 71042390 1ZLI 194319910 2JTO 222142951 2K2X 3.5 215497405 EEC06899.1 144227400 ABO93460.1 11387237 Q9N0L8.1 7711020 CAB90357.1 145498264 XP_001435120.1 124402249 CAK67723.1 115376118 ZP_01463362.1 115366841 EAU65832.1 5932410 AAD56947.1 AF181965_1 B-2 22086978 AAM90827.1 AF463419_1 NBP-2	FULL CARBOXYPEPTIDASE INHIBITOR ALTNAME TCI FLAGS PRECURSOR PDB B CHAIN BOVINE FIBRINOLYSIS TAFIA IN COMPLEX WITH CRYSTAL STRUCTURE TICK A HUMAN SOLUTION AT PH WAP_MACEU WHEY ACIDIC TWAP HYPOTHETICAL UNNAMED PRODUCT CONSERVED REPEAT DOMAIN INTEGRIN BASAL BODY	carboxypeptidase inhibitor precursor	3E-009	gi|58374130	54.3	80
Anti-thrombins
RS-695	gi|260908622	140	hirudin-like hypothetical protein - truncated at 5 prime	s/at	RS-695	423	G	*	0.839 4.029 0.008	CYT		14.319	4.31			ExpAA=0.00 First60=0.00 PredHel=0 Topology=o	0						0	5.7	16.4	7.1					hirudin-like hypothetical protein	2E-007	gi|50284523	58.5	153	219	39	70	53	1	2	Amblyomma variegatum	50284523 BAD29729.1 HIRUDIN-LIKE 196476610 ACG76173.1 222635168 EEE65300.1 OSJ_20538 198434774 XP_002127169.1 Y75B8A.13 156097653 XP_001614859.1 PF-FAM-B 148803733 EDL45132.1 218197781 EEC80208.1 OSI_22102 80478581 AAI08771.1 6859100 158426118 YP_001527410.1 AZC_4494 158333007 BAF90492.1 55296906 BAD68358.1 BKRF1 EBNA-1 PROTEIN-LIKE 55296907 BAD68359.1	HYPOTHETICAL SIMILAR TO PHIST UNKNOWN FOR IMAGE ENCODES	hirudin-like hypothetical protein	2e-38	Rh_ap-6227	150	122
RS-53	gi|260908434	126	hypothetical secreted protein	s/pep	RS-53	381	M	*	0.800 3.355 0.007 signal peptide predicted by SignalP	SIG	19-20	13.654	4.48	11.611	4.4	ExpAA=0.00 First60=0.00 PredHel=0 Topology=o	0						0	6.3	13.5	4.8					hypothetical protein BRAFLDRAFT_83869 [Branchiostoma floridae]	4E-004	gi|219447826	47.4	108	355	37	30	125	20	2	Branchiostoma floridae	219447826 XP_002221666.1 BRAFLDRAFT_83869 210110973 EEA58791.1 159477641 XP_001696917.1 1 158274829 EDP00609.1 190576761 ACE79174.1 ANTI-PLATELET 51557549 YP_068383.1 ICP22 51557558 YP_068392.1 124188 P24827 IE68_PRVKA IMMEDIATE-EARLY RSP40 40254008 DAA02203.1 US1 40254017 DAA02212.1 190576759 ACE79173.1 58392112 XP_319112.2 AGAP009974-PA 55236194 EAA13976.2 190576763 ACE79175.1 169628373 YP_0017…	HYPOTHETICAL DNA REPLICATION FACTOR C COMPLEX SUBUNIT REGULATORY TPG TPA_EXP	hirudin-like hypothetical protein	2e-37	Rh_ap-6227	147	144
RS-19	gi|260908320	63	hypothetical secreted peptide precursor	s/pep	RS-19	192	M	*	0.961 7.316 0.015 signal peptide predicted by SignalP	SIG	20-21	6.542	3.89	4.476	3.62	ExpAA=0.00 First60=0.00 PredHel=0 Topology=o	0						11	25.4	7.9	3.2					hypothetical protein CA2559_10543 [Croceibacter atlanticus HTCC2559]	5.6	gi|83857231	33.5	62	353	30	18	9	1	1	Croceibacter atlanticus HTCC2559	83857231 ZP_00950759.1 CA2559_10543 83848598 EAP86467.1 194768723 XP_001966461.1 GF22193 190617225 EDV32749.1 170058543 XP_001864966.1 167877598 EDS40981.1 196012427 XP_002116076.1 TRIADDRAFT_50794 190581399 EDV21476.1 195449844 XP_002072250.1 GK22429 194168335 EDW83236.1 51457942 AAU03360.1 18400507 NP_566491.1 21618148 AAM67198.1 ZINC-FINGER 42572435 NP_974313.1 9294395 BAB02405.1 189192807 XP_…	HYPOTHETICAL CONSERVED UNKNOWN PHD FINGER FAMILY SIMILAR TO UNNAMED PRODUCT BETA STRAND REPEAT	hypothetical secreted peptide	0.007	Amby-am-189	32.3	62
RS-20	gi|260908324	80	chimadanin anti-thrombin homologue	s/at	RS-20	243	M	*	0.853 4.432 0.009 signal peptide predicted by SignalP	SIG	21-22	8.773	4.91	6.518	4.61	ExpAA=16.22 First60=16.22 PredHel=1 Topology=i5-22o	1	21.3	72.5	6.3		58	1	7.5	10	6.3					chimadanin	0.012	gi|67968373	42.4	82	93	36	88	6	4	1	Haemaphysalis longicornis	67968373 BAE00177.1 169853331 XP_001833346.1 CC1G_11923 116505556 EAU88451.1 198421228 XP_002126810.1 218195760 EEC78187.1 OSI_17792 115461118 NP_001054159.1 OS04G0662800 113565730 BAF16073.1 222629715 EEE61847.1 OSJ_16512 38346072 CAE04840.2 OSJNBA0084K01.12 48102233 XP_392756.1 CG17233-PA 66828605 XP_647656.1 60475629 EAL73564.1 DDBDRAFT_0189876 195399355 XP_002058286.1 GJ16004 194150710 EDW663…	CHIMADANIN HYPOTHETICAL SIMILAR TO ISOFORM A MONOVALENT CATION ANTIPORTER SUBUNIT D PH ADAPTATION POTASSIUM EFFLUX SYSTEM SODIUM HYDROGEN	hirudin-like hypothetical protein	3e-11	Rh_ap-6227	60.1	83
Kazal-like peptide family
RS-132	gi|260908302	75	weakly similar to Kazal protease inhibitor-like protein	s/kaz	RS-132	228	M	*	0.711 2.347 0.005 signal peptide predicted by SignalP	SIG	23-24	8.403	8.47	5.784	7.77	ExpAA=0.13 First60=0.13 PredHel=0 Topology=o	0						0	10.7	2.7	9.3					kazal-type proteinase inhibitor	0.13	gi|6560641	38.9	48	96	37	50	6	11	1	Manduca sexta	6560641 AAF16698.1 AF117576_1 KAZAL-TYPE 110347851 ABG72727.1 INHIBITOR-LIKE 195656849 ACG47892.1 195651965 ACG45450.1 KERATIN-ASSOCIATED 5-4 116783366 ABK22912.1 118356951 XP_001011729.1 89293496 EAR91484.1 TTHERM_00597660 182409706 ACB87923.1 1 195123785 XP_002006383.1 GI21015 193911451 EDW10318.1 109065115 XP_001102696.1 10-10 119621178 EAX00773.1 HCG1818610	PROTEINASE INHIBITOR PROTEASE HYPOTHETICAL UNKNOWN FORTILIN BINDING SIMILAR TO KERATIN ASSOCIATED ISOFORM CRA_A	hypothetical secreted peptide	0.53	Amby-am-1740	26.2	54
RS-359	gi|260908370	74	hypothetical secreted peptide precursor	s/pep	RS-359	225	M	*	0.596 1.521 0.003 signal peptide predicted by SignalP	SIG	23-24	8.098	7.51	5.579	5.55	ExpAA=1.52 First60=1.52 PredHel=0 Topology=o	0						1	12.2	4.1	8.1					La domain containing protein [Tetrahymena thermophila SB210]	5.6	gi|118376506	33.5	65	2252	32	3	1295	9	1	Tetrahymena thermophila SB210	118376506 XP_001021435.1 89303202 EAS01190.1 212511906 EEB14773.1 198426669 XP_002129254.1 194387524 BAG60126.1 119571265 EAW50880.1 B9 119571263 EAW50878.1 119571266 EAW50881.1 119571264 EAW50879.1 125528114 EAY76228.1 OSI_04164 68439713 XP_688793.1 TOLL-LIKE 5	LA DOMAIN CONTAINING CONSERVED HYPOTHETICAL ATRX UNNAMED PRODUCT ISOFORM CRA_C CRA_A CRA_D CRA_B SIMILAR TO RECEPTOR	notch-like protein	0.90	gi|22770986	25.4	49
RS-827	gi|260908552	75	hypothetical secreted peptide precursor	s/pep	RS-827	228	M	*	0.803 3.782 0.008 signal peptide predicted by SignalP	SIG	23-24	8.346	8.19	5.708	6.73	ExpAA=1.14 First60=1.14 PredHel=0 Topology=o	0						0	12	5.3	9.3					hypothetical protein pFP1.25 [Streptomyces sp. FQ1]	36	gi|62184613	30.8	25	320	48	8	58	44	1	Streptomyces sp. FQ1	62184613 YP_220517.1 PFP1.25 61661497 AAX51366.1 47085749 NP_998182.1 1 3 4-TRIPHOSPHATE 5 6 29791565 AAH50497.1 182889220 AAI64805.1 ITPK1 83288248 Q7ZU91.2 ITPK1_DANRE INOSITOL-TETRAKISPHOSPHATE 1-KINASE INOSITOL-TRIPHOSPHATE 6-KINASE 4-TRISPHOSPHATE 4 56207317 CAI20735.1 56075 71748274 XP_823192.1 70832860 EAN78364.1 194756328 XP_001960431.1 GF11515 190621729 EDV37253.1 171325564 ZP_02914066.1…	HYPOTHETICAL UNKNOWN INOSITOL KINASE FULL ALTNAME INS P NOVEL ZGC CONSERVED FAMILY METAL DEPENDENT PHOSPHOHYDROLASE LEISHMANIA MAJOR	come to papa - truncated at 3 prime	0.69	Amb_var-57	25.8	32
GLC family - related to Ixodes basic tail?
RS-291	gi|260908241	216	putative secreted salivary protein - truncated at 3 prime	s/pep	RS-291	648	M		0.785 3.063 0.006 signal peptide predicted by SignalP	SIG	20-21	24.001	6.04	21.853	6.62	ExpAA=0.74 First60=0.74 PredHel=0 Topology=o	0						0	10.2	8.3	9.3	1 | 97 SRNCDRR|YN 0.517 *ProP* |				hypothetical protein BRAFLDRAFT_164144 [Branchiostoma floridae]	0.098	gi|219410053	40.4	103	426	33	24	142	25	1	Branchiostoma floridae	219410053 XP_002202840.1 BRAFLDRAFT_164144 210129720 EEA77393.1 157875377 XP_001686083.1 68129156 CAJ06898.1 219446129 XP_002220822.1 BRAFLDRAFT_82903 210111910 EEA59698.1 196006860 XP_002113296.1 TRIADDRAFT_57305 190583700 EDV23770.1 198437632 XP_002124369.1 148243036 YP_001228193.1 147851346 CAK28840.1 220691192 EED47540.1 178056526 NP_001116619.1 4 147225128 CAN13256.1 221113258 XP_002168831.1…	HYPOTHETICAL BETA PRIME COP SIMILAR TO CYTOCHROME C OXIDASE SUBUNIT II CONSERVED NOTCH HOMOLOG DROSOPHILA	hypothetical secreted protein	4e-34	Der_and-329	137	199
RS-329	gi|260908598	152	putative salivary protein with polylysine tail - fragment	s/bt	RS-329	453	F		0.599 1.587 0.003 signal peptide predicted by SignalP	SIG	15-16	16.238	9.06			ExpAA=0.00 First60=0.00 PredHel=0 Topology=o	0						16	21.1	10.5	5.9	1 | 120 KKRKSKR|SA 0.687 *ProP* |	Basic tail YFYFC pattern |	Basic tail YFYFC pattern |		P18	1E-012	gi|152002934	75.5	153	154	33	99	5	4	1	Hyalomma asiaticum	152002934 ABS19614.1 P18 67083481 AAY66676.1 215498037 EEC07531.1 22164164 AAM93587.1 AF483665_1 215502985 EEC12479.1 22164176 AAM93593.1 AF483671_1 67083371 AAY66621.1 67083154 AAY66513.1 51011462 AAT92140.1 BTSP-6 67083505 AAY66688.1	SALIVARY WITH POLYLYSINE TAIL SECRETED GLAND BASIC POLYK	hypothetical secreted protein	1e-35	Der_and-463	142	155
RS-54	gi|260908438	259	hypothetical secreted protein	s/pep	RS-54	780	M	*	0.531 1.127 0.002 signal peptide predicted by SignalP	SIG	33-34	29.295	8.85	25.64	8.62	ExpAA=6.74 First60=6.73 PredHel=0 Topology=o	0						0	13.9	8.5	6.6					putative secreted protein	3E-005	gi|67083619	52.8	149	182	25	82	35	109	1	Ixodes scapularis	67083619 AAY66745.1 22164316 AAM93663.1 AF483741_1 18.7 51011468 AAT92143.1 18_1 18.9 67083315 AAY66593.1 51011570 AAT92194.1 18_3 19 71986763 NP_001024534.1 ADT-2 30794619 AAP40541.1 2 71986755 NP_001024532.1 30025128 AAA68721.4 25900857 BAC41253.1 ADAMTS-LIKE 67083405 AAY66638.1 PROTEIN-LIKE 156363504 XP_001626083.1 156212946 EDO33983.1	SECRETED KDA ADAMTS FAMILY MEMBER ISOFORM C A PROTEASE	hypothetical secreted protein	1e-78	Rh_micro-2791	286	228
RS-774	gi|260908660	143	similar to putative secreted protein - truncated at 5 prime	s/p	RS-774	432	T	*	0.461 0.901 0.002	CYT		16.287	6.39			ExpAA=0.00 First60=0.00 PredHel=0 Topology=o	0						0	13.3	4.9	7.7					chromatin assembly factor 1 subunit b-like protein [Leishmania major]	0.23	gi|157876975	38.1	70	674	27	10	101	70	1	Leishmania major	157876975 XP_001686827.1 1 B-LIKE 68129902 CAJ09208.1 67083315 AAY66593.1 172051076 ACB70313.1 154345908 XP_001568891.1 134066233 CAM44023.1 146102841 XP_001469425.1 134073795 CAM72534.1 209515588 ZP_03264453.1 209504055 EEA04046.1 114153038 ABI52685.1 157764040 XP_001674363.1 CBG18960 187024241 CAP36285.1 22164316 AAM93663.1 AF483741_1 18.7 170735368 YP_001774482.1 BCENMC03_6884 169821406 ACA959…	CHROMATIN ASSEMBLY FACTOR SUBUNIT SECRETED SALIVARY BASIC TAIL CONSERVED HYPOTHETICAL BTSP KDA	hypothetical secreted protein	1e-31	Der_and-329	129	144
Disintegrin
RS-325	gi|260908354	67	hypothetical secreted peptide precursor	s/pep	RS-325	204	M	*	0.908 6.068 0.012 signal peptide predicted by SignalP	SIG	23-24	7.055	6.79	4.695	6.27	ExpAA=17.29 First60=17.29 PredHel=1 Topology=i5-27o	1	32.8	59.7	7.5		40	1	11.9	10.4	10.4		RGD_cys disintegrin |	RGD_cys disintegrin |		nodule-specific cysteine-rich peptide 290	4.3	gi|152218016	33.9	52	62	30	84	5	1	1	Medicago truncatula	152218016 ABS31442.1 NODULE-SPECIFIC CYSTEINE-RICH 290 195030578 XP_001988145.1 GH11007 193904145 EDW03012.1 126326524 XP_001375493.1 LIPOPROTEIN-RELATED 2 195132161 XP_002010512.1 GI15973 193908962 EDW07829.1 115372822 ZP_01460127.1 STIAU_8685 115370089 EAU69019.1 12963417 AAK11256.1 WSL-1-LIKE 152966486 YP_001362270.1 3 151361003 ABS04006.1 123857873 CAM19677.1 25 148682978 EDL14925.1 30692103 …	SIMILAR TO LOW DENSITY HYPOTHETICAL GLYCOSIDE HYDROLASE FAMILY DOMAIN TUMOR NECROSIS FACTOR RECEPTOR SUPERFAMILY MEMBER ISOFORM CRA_B PERITROPHIN CRA_A	hypothetical protein	0.063	Amb_var-384	29.3	41
Cys-rich metalloprotease domain
RS-707	gi|260908510	160	disintigrin	s/rgd	RS-707	483	M	*	0.638 1.782 0.004 signal peptide predicted by SignalP	SIG	22-23	17.033	6.14	14.822	6.12	ExpAA=14.07 First60=14.07 PredHel=0 Topology=o	0						4	14.4	13.8	4.4					disintigrin	2E-032	gi|196476606	140	159	184	47	86	5	1	1	Amblyomma americanum	196476606 ACG76171.1 685200 AAA91336.1 172087204 XP_001913144.1 18029271 AAL56449.1 FIBRILLIN-LIKE 220969162 EED87504.1 215505642 EEC15136.1 FIBRILLIN-1 126323823 XP_001376702.1 2 47230658 CAF99851.1 115969598 XP_001188280.1 115651332 XP_001192477.1 115675539 XP_782449.2 115629132 XP_787529.2	DISINTIGRIN FIBRILLIN SIMILAR TO UNNAMED PRODUCT PRECURSOR PARTIAL	hypothetical secreted protein	1e-44	Amby-am-171	172	154
Evasins family I
RS-216	gi|260908330	115	Evasin	s/eva	RS-216	348	M	*	0.855 4.697 0.009 signal peptide predicted by SignalP	SIG	22-23	12.403	4.26	10.1	4.08	ExpAA=0.82 First60=0.81 PredHel=0 Topology=o	0						0	18.3	4.3	2.6		Evasin-1 family stringent pattern |Evasin-1 family conserved pattern |	Evasin-1 family stringent pattern |Evasin-1 family conserved pattern |		Evasin-4; Flags: Precursor	2E-004	gi|215275256	48.5	127	127	28	100	1	1	1		215275256 P0C8E9.1 EVA4_RHISA EVASIN-4 215275254 P0C8E7.1 EVA1_RHISA EVASIN-1 212539193 XP_002149752.1 KERATIN-ASSOCIATED 5-5 210069494 EEA23585.1 145552509 XP_001461930.1 124429767 CAK94557.1 38230964 AAR14428.1 32398671 CAD98631.1 41 118347571 XP_001007262.1 89289029 EAR87017.1 TTHERM_00417990 66475282 XP_627457.1 46228923 EAK89772.1 38230966 AAR14429.1 66810942 XP_639178.1 74854740 Q54RG7.1 Y8…	FULL FLAGS PRECURSOR HYPOTHETICAL UNNAMED PRODUCT ENVELOPE GLYCOPROTEIN KD OOCYST WALL CONSERVED UNCHARACTERIZED	hypothetical secreted protein	3e-28	Rh_micro-8926	117	127
RS-119	gi|260908298	107	Evasin	s/eva	RS-119	324	M	*	0.974 7.351 0.015	CYT		11.94	4.1			ExpAA=0.04 First60=0.03 PredHel=0 Topology=o	0						4	28	4.7	1.9		Tick Evasin CYS pattern |Evasin-1 family stringent pattern |Evasin-1 family conserved pattern |	Tick Evasin CYS pattern |Evasin-1 family stringent pattern |Evasin-1 family conserved pattern |		Evasin-4; Flags: Precursor	5E-012	gi|215275256	73.6	132	127	37	104	1	1	1		215275256 P0C8E9.1 EVA4_RHISA EVASIN-4 215275254 P0C8E7.1 EVA1_RHISA EVASIN-1 118362267 XP_001014361.1 89296128 EAR94116.1 TTHERM_00235230 145492375 XP_001432185.1 124399295 CAK64788.1 72095925 XP_800554.1 115940158 XP_001192694.1 460074 AAA16710.1 51B 467227 AAA81947.1 198425403 XP_002130810.1 1B 170047324 XP_001851176.1 167869762 EDS33145.1 118362519 XP_001014486.1 89296253 EAR94241.1 TTHERM_00…	FULL FLAGS PRECURSOR HYPOTHETICAL UNNAMED PRODUCT SURFACE ANTIGEN TYPE SIMILAR TO NOTCH HOMOLOG CONSERVED	hypothetical secreted protein	1e-11	Der_and-386	61.2	100
RS-909	gi|260908570	100	Evasin	s/eva	RS-909	303	M	*	0.969 7.293 0.015	CYT		10.738	3.85			ExpAA=0.64 First60=0.64 PredHel=0 Topology=o	0						4	21	4	8		Evasin-1 family stringent pattern |Evasin-1 family conserved pattern |	Evasin-1 family stringent pattern |Evasin-1 family conserved pattern |		Evasin-4; Flags: Precursor	2E-055	gi|215275256	218	100	127	98	79	28	1	1		215275256 P0C8E9.1 EVA4_RHISA EVASIN-4 215275254 P0C8E7.1 EVA1_RHISA EVASIN-1 169599240 XP_001793043.1 SNOG_02439 111069531 EAT90651.1 47214383 CAG00864.1 149723904 XP_001501890.1 OXYSTEROL-BINDING PROTEIN-RELATED 7 OSBP-RELATED ORP-7 90407936 ZP_01216110.1 PCNPT3_06171 90310950 EAS39061.1 6358714 AAF07338.1 AF188116_7 195121408 XP_002005212.1 GI20366 193910280 EDW09147.1 154321852 XP_001560241.1…	FULL FLAGS PRECURSOR HYPOTHETICAL UNNAMED PRODUCT SIMILAR TO ENV	hypothetical secreted protein	5e-05	Der_and-386	39.7	104
RS-77	gi|260908532	114	Evasin	s/eva	RS-77	345	M	*	0.871 4.981 0.010 signal peptide predicted by SignalP	SIG	20-21	12.611	4.53	10.48	4.41	ExpAA=0.05 First60=0.05 PredHel=0 Topology=o	0						0	10.5	8.8	5.3		Tick Evasin CYS pattern |Evasin-1 family stringent pattern |Evasin-1 family conserved pattern |	Tick Evasin CYS pattern |Evasin-1 family stringent pattern |Evasin-1 family conserved pattern |		Evasin-1; Flags: Precursor	2E-065	gi|215275254	251	114	114	99	100	1	1	1		215275254 P0C8E7.1 EVA1_RHISA EVASIN-1 215275256 P0C8E9.1 EVA4_RHISA EVASIN-4 220968677 EED87023.1 157749015 XP_001678221.1 CBG00911 187038686 CAP22329.1 C. CBR-LET-23 195453846 XP_002073970.1 GK14389 194170055 EDW84956.1 115387078 XP_001210080.1 114191078 EAU32778.1 221102885 XP_002170318.1 219429173 XP_002212376.1 BRAFLDRAFT_74750 210120465 EEA68184.1 108759284 YP_628386.1 MXAN_0103 108463164 A…	FULL FLAGS PRECURSOR HYPOTHETICAL BRIGGSAE CONSERVED SIMILAR TO ZONADHESIN	hypothetical secreted protein	4e-31	Der_and-386	126	103
RS-95	gi|260908574	119	Evasin	s/eva	RS-95	360	M	*	0.602 1.502 0.003 signal peptide predicted by SignalP	SIG	19-20	12.774	8.44	10.617	8.17	ExpAA=3.85 First60=3.85 PredHel=0 Topology=o	0						0	10.1	10.9	4.2		Evasin-1 family stringent pattern |Evasin-1 family conserved pattern |	Evasin-1 family stringent pattern |Evasin-1 family conserved pattern |		Evasin-1; Flags: Precursor	0.17	gi|215275254	38.5	78	114	28	68	32	30	1		215275254 P0C8E7.1 EVA1_RHISA EVASIN-1 148227800 NP_001079111.1 RECEPTOR-2 547839 Q99088.1 LDLR2_XENLA LOW-DENSITY 2 214578 AAA49898.1 118368451 XP_001017432.1 LSD1 89299199 EAR97187.1 157359653 CAO67876.1 118375631 XP_001020999.1 89302766 EAS00754.1 24660387 NP_729293.1 CG32373 45552985 NP_996019.1 17946341 AAL49207.1 RE64043P 23093998 AAN12048.1 45446017 AAS65064.1 220948722 ACL86904.1 CG32373-…	FULL FLAGS PRECURSOR LOW DENSITY LIPOPROTEIN RECEPTOR SHORT LDL ZINC FINGER DOMAIN SUBCLASS FAMILY UNNAMED PRODUCT ISOFORM A B HYPOTHETICAL UNKNOWN FOR MGC SIMILAR TO OVULATORY	hypothetical secreted protein	0.0004	Rh_micro-8926	37	79
Evasins family II
RS-505	gi|260908424	82	Short Evasin	s/eva	RS-505	249	M	*	0.853 4.452 0.009 signal peptide predicted by SignalP	SIG	24-25	8.317	7.51	5.702	4.58	ExpAA=9.41 First60=9.41 PredHel=0 Topology=o	0						3	19.5	15.9	4.9		Evasin-3 stringent pattern |Evasin-3 conserved pattern |	Evasin-3 stringent pattern |Evasin-3 conserved pattern |		Evasin-3; Flags: Precursor	0.13	gi|215275255	38.9	36	86	52	42	28	21	1		215275255 P0C8E8.1 EVA3_RHISA EVASIN-3 190892901 YP_001979443.1 RHECIAT_CH0003317 190698180 ACE92265.1 170735529 YP_001774643.1 BCENMC03_7047 169821567 ACA96148.1 86475790 BAE79198.1 107022997 YP_621324.1 BCEN_1445 116686760 YP_840007.1 BCEN2424_6383 105893186 ABF76351.1 116652475 ABK13114.1 114152980 ABI52656.1 8.1 109053971 XP_001096499.1 54144369 BAD60978.1 S1 212542759 XP_002151534.1 PMAA_043…	FULL FLAGS PRECURSOR HYPOTHETICAL CONSERVED KDA SECRETORY SIMILAR TO LORICRIN GLYCOPROTEIN	hypothetical secreted protein	0.0005	Amby-am-682	36.2	43
RS-60	gi|260908455	92	Evasin	s/eva	RS-60	279	M	*	0.725 2.613 0.005 signal peptide predicted by SignalP	SIG	26-27	10.019	7.62	7.015	6.73	ExpAA=0.24 First60=0.24 PredHel=0 Topology=o	0						1	15.2	9.8	4.3		Evasin_3 stringent pattern |Evasin_3 conserved pattern |Evasin-3 stringent pattern |Evasin-3 conserved pattern |	Evasin_3 stringent pattern |Evasin_3 conserved pattern |Evasin-3 stringent pattern |Evasin-3 conserved pattern |		Evasin-3; Flags: Precursor	1E-033	gi|215275255	145	66	86	100	77	21	27	1		215275255 P0C8E8.1 EVA3_RHISA EVASIN-3 55785689 BAD72613.1 GRANULIN-LIKE 153005604 YP_001379929.1 ANAE109_2744 152029177 ABS26945.1 163792895 ZP_02186871.1 MG-CHELATASE 159181541 EDP66053.1 71748320 XP_823215.1 70832883 EAN78387.1 193697675 XP_001947763.1 196000721 XP_002110228.1 190586179 EDV26232.1 170577993 XP_001894217.1 158599257 EDP36927.1 157776089 XP_001666110.1 CBG06945 187033875 CAP2716…	FULL FLAGS PRECURSOR HYPOTHETICAL CONSERVED COBALAMIN BIOSYNTHESIS COBN RELATED EXPRESSED HOMEOBOX DOMAIN CONTAINING ELEGANS PARTIALLY CONFIRMED BY TRANSCRIPT EVIDENCE	hypothetical secreted protein	0.001	Der_and-508	35	64
RS-391	gi|260908384	84	hypothetical secreted peptide precursor	s/pep	RS-391	255	M	*	0.586 1.984 0.004 signal peptide predicted by SignalP	SIG	20-21	8.852	8.31	6.69	7.81	ExpAA=20.03 First60=20.03 PredHel=1 Topology=o4-23i	1	22.6	4.8	72.6		61	2	19	9.5	3.6		Evasin_3 stringent pattern |Evasin_3 conserved pattern |Evasin-3 stringent pattern |Evasin-3 conserved pattern |	Evasin_3 stringent pattern |Evasin_3 conserved pattern |Evasin-3 stringent pattern |Evasin-3 conserved pattern |		High cysteine membrane protein Group 4 [Giardia lamblia ATCC 50803]	2.5	gi|159118927	34.7	42	805	33	5	461	34	1	Giardia lamblia ATCC 50803	159118927 XP_001709682.1 4 157437799 EDO82008.1 159115204 XP_001707825.1 157435933 EDO80151.1 156408173 XP_001641731.1 156228871 EDO49668.1 549130 Q03185.1 TS11_GIALA 11 159107 AAA02687.1 221482275 EEE20630.1 159109323 XP_001704927.1 157433002 EDO77253.1 219431244 XP_002213408.1 BRAFLDRAFT_141479 210119282 EEA67008.1 159114305 XP_001707377.1 VSP-LIKE 157435482 EDO79703.1 6062595 AAF02907.1 AF0656…	HIGH CYSTEINE MEMBRANE GROUP VSP WITH INR FULL MAJOR SURFACE TROPHOZOITE ANTIGEN FLAGS PRECURSOR ZINC FINGER CHY TYPE HYPOTHETICAL SIMILAR TO PLEXIN ISOFORM	hypothetical secreted protein	9e-23	Der_and-391	98.6	79
Da-p36 immunosuppressant homologue
RS-255	gi|260908235	114	protein related to Da-p36 - truncated at 3 prime	s/da36	RS-255	342	M		0.778 3.076 0.006 signal peptide predicted by SignalP	SIG	19-20	13.288	9.06	11.09	9.1	ExpAA=0.18 First60=0.16 PredHel=0 Topology=o	0						1	11.4	3.5	5.3					immunosuppressant protein p36	0.009	gi|168983563	42.7	119	239	27	50	8	8	1	Haemaphysalis longicornis	168983563 BAG11660.1 P36 44886004 BAD11807.1 DA-P36 196476623 ACG76179.1 195995821 XP_002107779.1 190588555 EDV28577.1 118085414 XP_001231338.1 20270079 AAM18167.1 AC092172_27 31430910 AAP52762.1 LOC_OS10G14170 218232629 YP_002367325.1 BCB4264_A2616 218160586 ACK60578.1 123389429 XP_001299721.1 121880630 EAX86791.1 221198052 ZP_03571098.1 221204390 ZP_03577407.1 221175247 EEE07677.1 221181984 EEE…	IMMUNOSUPPRESSANT RELATED TO HYPOTHETICAL UNKNOWN CALRETICULIN FAMILY CONSERVED	similar to Dermacentor immunosuppressive protein Da-p36	2e-05	Amb_caj-101	40.8	119
Defensin
RS-609	gi|260908463	89	Defensin with RGD motif	s/ef	RS-609	270	M	*	0.915 6.043 0.012 signal peptide predicted by SignalP	SIG	19-20	9.614	6.52	7.628	6.73	ExpAA=22.52 First60=22.52 PredHel=1 Topology=i7-29o	1	24.7	67.4	7.9		60	1	15.7	10.1	5.6		RGD_cys disintegrin |	RGD_cys disintegrin |		hypothetical protein	0.86	gi|68051231	36.2	52	69	36	75	23	33	1	Haemaphysalis longicornis	68051231 BAE02558.1 187233970 ACD01224.1 HW17G20 TOXIN-LIKE 166240356 XP_638156.2 N-TERMINAL DOMAIN-CONTAINING 165988557 EAL64720.2 15238752 NP_197909.1 166007955 ABY77738.1 HWTX-XVIIA 187233968 ACD01223.1 HW17G3 167921591 ZP_02508682.1 167896972 ZP_02484374.1 167004605 ZP_02270363.1 162416290 Q54KF7.2 BETA-LIKE 109 1	HYPOTHETICAL PRECURSOR DNAJ HEAT SHOCK UNKNOWN THIOTEMPLATE MECHANISM NATURAL PRODUCT SYNTHETASE POLYKETIDE SYNTHASE SIBA_DICDI FULL INTEGRIN A ALTNAME GENE FLAGS	hypothetical secreted peptide precursor	5e-20	Der_and-21	89.4	84
RS-531	gi|260908436	77	defensin	s/def	RS-531	234	M	*	0.929 6.490 0.013 signal peptide predicted by SignalP	SIG	24-25	8.253	6.67	5.803	6.64	ExpAA=22.65 First60=22.63 PredHel=1 Topology=i7-29o	1	28.6	62.3	9.1		48	2	23.4	7.8	5.2					defensin	4.3	gi|22324363	33.9	79	82	31	96	8	3	1	Triticum aestivum	22324363 BAC10287.1 83998894 CAI76992.1 DRO5 83998910 CAI77006.1 83998950 CAI77041.1 83998982 CAI77069.1 83999029 CAI77111.1 219451867 XP_002223675.1 BRAFLDRAFT_85977 210108858 EEA56744.1 121703163 XP_001269846.1 119397989 EAW08420.1 17508091 NP_493560.1 K05C4.11 3924806 CAB04576.1 C. 157748675 XP_001669432.1 CBG19743 187023923 CAP36970.1 219451865 XP_002223674.1 BRAFLDRAFT_124417 210108857 EEA56…	DEFENSIN HYPOTHETICAL CONSERVED ELEGANS PARTIALLY CONFIRMED BY TRANSCRIPT EVIDENCE SIMILAR TO CUB SUSHI MULTIPLE DOMAINS	hypothetical secreted peptide precursor	2e-14	Der_and-21	70.5	73
RS-639	gi|260908477	86	hypothetical secreted peptide precursor	s/pep	RS-639	261	M	*	0.198 0.387 0.001 signal peptide predicted by SignalP	SIG	24-25	9.915	8.56	7.4	8.58	ExpAA=20.95 First60=20.94 PredHel=1 Topology=o4-26i	1	25.6	4.7	69.8		60	2	12.8	7	8.1					hypothetical protein MA3121 [Methanosarcina acetivorans C2A]	3.3	gi|20091939	34.3	30	405	50	7	262	36	1	Methanosarcina acetivorans C2A	20091939 NP_618014.1 MA3121 19917140 AAM06494.1 32563807 NP_871814.1 DHS-2 28275141 AAO38638.1 2 81170953 ABB58756.1 INHIBITOR-1L 15723274 AAL06325.1 B-LIKE 15723278 AAL06327.1 71424150 XP_812694.1 70877506 EAN90843.1 167907660 ZP_02494865.1 BPSEN_35844 145500071 XP_001436019.1 124403157 CAK68622.1 198416904 XP_002123634.1 LOC568531 147903887 NP_001079115.1 V-YES-1 2114076 BAA20078.1 213623804 AA…	HYPOTHETICAL DEHYDROGENASES SHORT CHAIN FAMILY MEMBER ISOFORM B SERINE PROTEASE CATHEPSIN CYSTEINE PEPTIDASE C CPC UNNAMED PRODUCT SIMILAR TO PARTIAL YAMAGUCHI SARCOMA VIRAL ONCOGENE HOMOLOG LYN TYROSINE KINASE RELATED	hypothetical secreted peptide precursor	2e-12	Rh_ap-2814	63.9	89
RS-82	gi|260908548	75	defensin	s/imm	RS-82	228	M	*	0.784 3.857 0.008 signal peptide predicted by SignalP	SIG	18-19	8.626	11.35	6.688	11.34	ExpAA=15.37 First60=15.37 PredHel=1 Topology=o4-23i	1	25.3	5.3	69.3		52	0	10.7	8	1.3					persulcatusin	6E-020	gi|219687592	99.8	75	74	60	101	1	1	1	Ixodes persulcatus	219687592 BAH09304.1 62122377 BAD93183.1 158024561 ABW08118.1 2 215499440 EEC08934.1 37999545 Q86QI5.1 DEF1_DERVA A1 27902522 AAO24323.1 118136491 ABK62866.1 219687594 BAH09305.1 209977973 ACJ04433.1 56159961 AAV80792.1 215499439 EEC08933.1 114438982 ABI74752.1	PERSULCATUSIN ANTIMICROBIAL DEFENSIN FULL ALTNAME VARISIN FLAGS PRECURSOR OVATUSIN SECRETED SALIVARY GLAND SCAPULARISIN PREPROPROTEIN AMERCIN	antimicrobial peptide	4E-023	gi|62122377	99.8	75
GY rich peptides
RS-11	gi|260908296	49	putative salivary secreted peptide with GYY domain	s/gyy	RS-11	150	M	*	0.221 0.428 0.001 signal peptide predicted by SignalP	SIG	21-22	5.783	9.22	3.557	8.97	ExpAA=25.93 First60=25.93 PredHel=1 Topology=i5-27o	1	44.9	44.9	10.2		22	0	6.1	8.2	6.1					putative salivary secreted peptide [Ixodes pacificus]	4E-008	gi|51011426	60.5	54	54	55	100	1	2	1	Ixodes scapularis	51011426 AAT92122.1 215499524 EEC09018.1 67083230 AAY66551.1 157762400 XP_001673542.1 CBG23467 187020986 CAP39567.1 149287206 ABR23502.1 157762404 XP_001673544.1 CBG23465 187020988 CAP39569.1 194752812 XP_001958713.1 GF12532 190620011 EDV35535.1 170577328 XP_001893965.1 BM1_12475 158599692 EDP37197.1 195427207 XP_002061669.1 GK19274 194157754 EDW72655.1 189241953 XP_001807516.1 195379278 XP_00204…	SALIVARY SECRETED GLAND TYROSINE RICH HYPOTHETICAL GYY	putative salivary secreted peptide	1e-22	Rh_ap-5449	98.2	49
RS-76	gi|260908528	52	putative secreted tyrosine rich salivary protein	s/yy	RS-76	159	M	*	0.196 0.384 0.001 signal peptide predicted by SignalP	SIG	21-22	6.002	8.86	3.826	8.14	ExpAA=36.36 First60=36.36 PredHel=1 Topology=i5-27o	1	42.3	48.1	9.6		25	0	1.9	7.7	5.8					putative secreted tyrosine rich salivary protein	2E-011	gi|67083230	71.2	55	54	67	102	1	2	1	Ixodes scapularis	67083230 AAY66551.1 51011426 AAT92122.1 215499524 EEC09018.1 149287206 ABR23502.1 91078676 XP_976301.1 198476462 XP_002132367.1 GA25422 198137706 EDY69769.1 189235198 XP_001807922.1 91078682 XP_976313.1 189241953 XP_001807516.1 189241951 XP_001807152.1 17540262 NP_501012.1 NSPB-4 1572807 AAB09152.1 4	SECRETED TYROSINE RICH SALIVARY GLAND GYY HYPOTHETICAL NEMATODE SPECIFIC FAMILY GROUP B MEMBER	putative secreted tyrosine rich salivary protein	4e-25	Rh_ap-4727	106	52
RS-79	gi|260908538	95	GGY rich salivary protein	s/gyy	RS-79	288	M	*	0.645 2.109 0.004 signal peptide predicted by SignalP	SIG	19-20	9.6	8.91	7.669	8.73	ExpAA=58.34 First60=43.15 PredHel=2 Topology=o4-26i33-55o	2	46.3	46.3	7.4		40	0	9.5	35.8	2.1					putative salivary protein containing GYG repeats	1E-028	gi|67083170	129	102	99	63	103	1	1	1	Ixodes scapularis	67083170 AAY66521.1 215509358 EEC18811.1 REPEAT-CONTAINING 112806940 BAF03066.1 P9.6 156541098 XP_001600869.1 195036940 XP_001989926.1 GH18525 193894122 EDV92988.1 93359255 ABF13207.1 TYROSINE-RICH 195113439 XP_002001275.1 GI22061 193917869 EDW16736.1 170048806 XP_001870786.1 CPIPJ_CPIJ010444 167870778 EDS34161.1 93102305 BAE93436.1 SHEMATRIN-4 24646600 NP_650297.1 CG9269 7299781 AAF54960.1	SALIVARY CONTAINING GYG REPEATS SECRETED IR HYPOTHETICAL GLYCINE EGGSHELL	putative salivary protein containing GYG repeats	6E-032	gi|67083170	129	102
Glycine rich proteins
RS-690	gi|260908502	155	neuroprotein-like protein	s/gms	RS-690	468	M	*	0.319 0.728 0.001 signal peptide predicted by SignalP	SIG	27-28	15.305	4.94	12.354	4.72	ExpAA=42.91 First60=30.27 PredHel=2 Topology=i12-34o44-66i	2	28.4	6.5	65.2		89	6	14.8	17.4	9.7					hypothetical protein Mvan_3736 [Mycobacterium vanbaalenii PYR-1]	1E-006	gi|120404695	55.8	119	806	36	15	256	39	1	Mycobacterium vanbaalenii PYR-1	120404695 YP_954524.1 MVAN_3736 119957513 ABM14518.1 120404234 YP_954063.1 MVAN_3258 119957052 ABM14057.1 156390280 XP_001635199.1 156222290 EDO43136.1 21222037 NP_627816.1 SERINE-THREONINE 5123896 CAB45488.1 167516736 XP_001742709.1 163779333 EDQ92947.1 161076941 NP_001097171.1 CG15140 157400175 ABV53689.1 109501316 XP_001062656.1 109502191 XP_001068760.1 41615916 DAA03716.1 HDC02932 66357290 XP…	HYPOTHETICAL CONSERVED KINASE TPG TPA TPA_INF MULTITRANSMEMBRANE WITH SIGNAL GMGPP REPEAT AT	hypothetical glycine rich secreted protein	2e-06	Rh_ap-24	45.4	48
RS-90	gi|260908566	66	neuroprotein-like protein	s/gms	RS-90	201	M	*	0.635 2.459 0.005 signal peptide predicted by SignalP	BL	23-24	6.51	11.78	4.016	11.78	ExpAA=19.36 First60=19.36 PredHel=1 Topology=o10-32i	1	33.3	15.2	51.5		34	2	10.6	30.3	.	1 | 37 LAGRRRR|GG 0.622 *ProP* |				predicted protein	1E-004	gi|222855891	48.9	61	102	45	60	22	5	1	Populus trichocarpa	222855891 EEE93438.1 220924332 YP_002499634.1 LORICRIN-LIKE 219948939 ACL59331.1 163741185 ZP_02148577.1 SINGLE-STRAND 161385538 EDQ09915.1 111162637 ABH07505.1 GLYCINE-RICH RNA-BINDING 469070 BAA03741.1 PROTEIN-1A 223542534 EEF44074.1 222438690 EEE45369.1 'COLD-SHOCK' DNA-BINDING 168044535 XP_001774736.1 162673891 EDQ60407.1 162455692 YP_001618059.1 MOTIF-CONTAINING 161166274 CAN97579.1 RNP-1 72…	BINDING CONSERVED HYPOTHETICAL DOMAIN RNA RECOGNITION REGION MOTIF DEAD H HELICASE	hypothetical secreted protein - truncated at 3 prime	4e-05	Rh_micro-7509	40	34
RS-31	gi|260908346	216	cement-like antigen	s/grp	RS-31	651	M	*	0.588 1.704 0.003 signal peptide predicted by SignalP	SIG	18-19	21.202	9.33	19.332	9.16	ExpAA=1.78 First60=1.02 PredHel=0 Topology=o	0						22	20.8	23.1	9.3					GK15516 [Drosophila willistoni]	5E-014	gi|195435125	81.3	216	186	35	116	1	1	3	Drosophila willistoni	195435125 XP_002065552.1 GK15516 194161637 EDW76538.1 195117472 XP_002003271.1 GI17825 193913846 EDW12713.1 215506279 EEC15773.1 ALPHA-1 198464603 XP_001353286.2 GA19067 198149793 EAL30789.2 148909652 ABR17917.1 195160277 XP_002021002.1 GL25067 194118115 EDW40158.1 195429872 XP_002062981.1 GK21628 194159066 EDW73967.1 195128135 XP_002008521.1 GI11778 193920130 EDW18997.1 150416772 ABR68855.1 2 71…	COLLAGEN TYPE III UNKNOWN MAJOR AMPULLATE SPIDROIN FLAGELLIFORM SILK	Putative glycine-rich protein	7e-45	Rh_micro-3793	173	226
RS-30	gi|260908344	205	putative cement protein	s/grp	RS-30	618	M	*	0.494 1.064 0.002 signal peptide predicted by SignalP	SIG	18-19	19.461	9.36	17.577	9.19	ExpAA=20.23 First60=2.99 PredHel=0 Topology=o	0						13	22	29.3	5.9	1 | 177 GAARGQR|SL 0.579 *ProP* |				GI17825 [Drosophila mojavensis]	4E-019	gi|195117472	98.2	184	552	43	33	14	11	12	Drosophila mojavensis	195117472 XP_002003271.1 GI17825 193913846 EDW12713.1 62122767 NP_001014307.1 9 75052187 O18740.1 K1C9_CANFA CYTOKERATIN-9 CK-9 KERATIN-9 K9 2352260 AAC26971.1 196049181 CAR58058.1 195402517 XP_002059851.1 GJ15014 194140717 EDW57188.1 194884049 XP_001976108.1 GG22683 190659295 EDV56508.1 195386658 XP_002052021.1 GJ17322 194148478 EDW64176.1 7106228 AAF36091.1 2833647 AAC38846.1 7106224 AAF36090.1…	KERATIN FULL TYPE I CYTOSKELETAL ALTNAME SHORT UNNAMED PRODUCT FLAGELLIFORM SILK	Putative glycine-rich protein	4e-54	Rh_micro-3793	204	212
RS-61	gi|260908465	185	putative cement protein	s/grp	RS-61	558	M	*	0.542 1.391 0.003 signal peptide predicted by SignalP	SIG	18-19	17.602	9.19	15.76	8.91	ExpAA=10.77 First60=2.20 PredHel=0 Topology=o	0						4	17.3	30.3	6.5	1 | 180 SSQRSMR|SQ 0.563 *ProP* |				similar to calpain B	2E-018	gi|189235844	95.1	185	1206	37	15	76	17	4	Tribolium castaneum	189235844 XP_968928.2 148909652 ABR17917.1 91784994 YP_560200.1 91688948 ABE32148.1 195447964 XP_002071449.1 GK25807 194167534 EDW82435.1 189237418 XP_001815380.1 149929448 ABR37273.1 SPIDROIN-LIKE 187925153 YP_001896795.1 187716347 ACD17571.1 125586014 EAZ26678.1 OSJ_10582 125559676 EAZ05212.1 OSI_27411 115452621 NP_001049911.1 OS03G0309300 108707764 ABF95559.1 TY3-GYPSY 113548382 BAF11825.1	SIMILAR TO CALPAIN B UNKNOWN LIPOPROTEIN HYPOTHETICAL FLAGELLIFORM RETROTRANSPOSON SUBCLASS EXPRESSED	Putative glycine-rich protein	5e-38	Rh_micro-3793	150	193
RS-23	gi|260908332	205	salivary gland-associated gly rich protein	s/grp	RS-23	618	M	*	0.259 0.584 0.001 signal peptide predicted by SignalP	SIG	18-19	20.027	9.41	18.161	9.49	ExpAA=0.10 First60=0.06 PredHel=0 Topology=o	0						9	14.6	27.3	5.4	1 | 22 ANARDNR|RV 0.513 *ProP* |				salivary gland-associated protein 64P	4E-026	gi|20069012	121	154	154	45	100	1	1	1	Rhipicephalus appendiculatus	20069012 AAM09648.1 GLAND-ASSOCIATED 64P 194362129 BAG56005.1 64P-BA1 194362131 BAG56006.1 BA2 194362133 BAG56007.1 93359255 ABF13207.1 TYROSINE-RICH 93102305 BAE93436.1 SHEMATRIN-4 195036940 XP_001989926.1 GH18525 193894122 EDV92988.1 156094167 XP_001613121.1 148801995 EDL43394.1 212517686 EEB19539.1 HEAVY-CHAIN 142886017 ABO92760.1 SHEMATRIN-8 220725521 EED79504.1	SALIVARY CEMENT VARIANT GLYCINE EGGSHELL HYPOTHETICAL CONSERVED FILBOIN	salivary gland-associated protein 64P	4e-94	Rh_ap-1994	337	209
RS-41	gi|260908398	175	putative cement protein	s/grp	RS-41	528	M	*	0.649 2.153 0.004 signal peptide predicted by SignalP	SIG	19-20	16.604	11.15	14.635	11.4	ExpAA=6.35 First60=6.29 PredHel=0 Topology=o	0						2	13.1	30.3	3.4					DEAH (Asp-Glu-Ala-His) box polypeptide 9	7E-019	gi|218675673	96.7	144	448	41	32	217	32	9	synthetic construct	218675673 AAI69286.2 ASP-GLU-ALA-HIS 9 150456419 NP_031868.2 148707490 EDL39437.1 74141874 BAE41006.1 195029221 XP_001987473.1 GH21940 193903473 EDW02340.1 259443 AAB24073.1 GLYCINE-RICH 2961456 AAC05725.1 71153505 O70133.2 DHX9_MOUSE ATP-DEPENDENT MHEL-5 124806691 XP_001350798.1 1 PFEMP1 23496926 AAN36478.1 AE014850_43 115472323 NP_001059760.1 OS07G0511100 34394662 BAC83969.1 50509485 BAD31166.1…	DEAH BOX POLYPEPTIDE ISOFORM CRA_B UNNAMED PRODUCT ATGRP RNA HELICASE A FULL ALTNAME NUCLEAR DNA II SHORT NDH ERYTHROCYTE MEMBRANE CELL WALL STRUCTURAL	hypothetical secreted protein	1e-26	Rh_ap-1814	112	147
RS-1000	gi|260908618	179	cement-like - truncated at 5 prime	s/grp	RS-1000	540	G	*	0.817 4.038 0.008	CYT		17.251	9.49			ExpAA=74.17 First60=32.14 PredHel=0 Topology=o	0						18	21.8	30.7	7.3					unknown	8E-026	gi|45479213	119	232	506	36	46	8	1	3	Rhipicephalus haemaphysaloides haemaphysaloides	45479213 AAS66656.1 93102305 BAE93436.1 SHEMATRIN-4 195036940 XP_001989926.1 GH18525 193894122 EDV92988.1 93359255 ABF13207.1 TYROSINE-RICH 145604074 XP_001405056.1 MGG_14095 145012160 EDJ96816.1 170048806 XP_001870786.1 CPIPJ_CPIJ010444 167870778 EDS34161.1 212517686 EEB19539.1 HEAVY-CHAIN 117938920 BAF36722.1 CEMENT-LIKE 189235844 XP_968928.2 195113439 XP_002001275.1 GI22061 193917869 EDW16736.1	UNKNOWN GLYCINE EGGSHELL HYPOTHETICAL FILBOIN ANTIGEN SIMILAR TO CALPAIN B	hypothetical glycine rich secreted protein - truncated at 5 prime	7e-71	Rh_ap-1028	259	196
RS-71	gi|260908624	322	putative cement protein - truncated at 5 prime	s/grp	RS-71	969	G	*	0.547 1.635 0.003	CYT		32.577	9.38			ExpAA=0.42 First60=0.00 PredHel=0 Topology=o	0						3	25.2	25.5	4.7					hypothetical protein	2E-026	gi|193643374	123	296	542	38	55	58	1	7	Acyrthosiphon pisum	193643374 XP_001945785.1 212517686 EEB19539.1 HEAVY-CHAIN 193652801 XP_001946148.1 196049181 CAR58058.1 62122767 NP_001014307.1 9 75052187 O18740.1 K1C9_CANFA CYTOKERATIN-9 CK-9 KERATIN-9 K9 2352260 AAC26971.1 212514928 EEB17156.1 164661944 XP_001732094.1 MGL_0687 159105996 EDP44880.1 66804457 XP_635961.1 74852044 Q54GV8.1 Y8625_DICDI DDB_G0289901 60464314 EAL62463.1 DDBDRAFT_0188625 91076994 XP_…	HYPOTHETICAL FILBOIN SIMILAR TO CONSERVED PARTIAL UNNAMED PRODUCT KERATIN FULL TYPE I CYTOSKELETAL ALTNAME SHORT UNCHARACTERIZED TRANSMEMBRANE FLAGS PRECURSOR LOR	glycine-rich protein	1e-121	R_ap-57	427	355
RS-106	gi|260908636	199	putative cement protein - truncated at 5 prime	s/grp	RS-106	600	L	*	0.533 1.628 0.003 signal peptide predicted by SignalP	SIG	17-18	20.603	8.84	18.995	9.06	ExpAA=44.98 First60=44.19 PredHel=2 Topology=i7-29o39-61i	2	22.1	5	72.9		138	7	7	16.6	16.1		DA-P36 immunosuppressant generic |			20/24 kDa immunodominant saliva protein	3E-053	gi|28932710	211	206	195	60	106	3	1	1	Rhipicephalus appendiculatus	28932710 AAO60049.1 20 24 196476756 ACG76243.1 RIM36 194246107 ACF35545.1 21885262 AAK98794.1 189236582 XP_001816521.1 2 189236580 XP_001816520.1 1 189236588 XP_001816425.1 170054106 XP_001862976.1 CPIPJ_CPIJ012796 167874496 EDS37879.1 215509035 EEC18488.1 183979402 BAG30716.1 CPG12	KDA IMMUNODOMINANT SALIVA CEMENT HYPOTHETICAL ISOFORM CUTICULAR	20/24 kDa immunodominant saliva protein	1e-99	Rh_ap-511	355	199
RS-25	gi|260908664	191	putative cement protein - truncated at 5 prime	s/grp	RS-25	576	Y	*	0.752 3.271 0.007	CYT		19.907	8.47			ExpAA=15.28 First60=6.93 PredHel=0 Topology=o	0						0	19.9	19.9	5.2					unknown	2E-058	gi|45479213	228	154	506	77	30	3	1	6	Rhipicephalus haemaphysaloides haemaphysaloides	45479213 AAS66656.1 93102305 BAE93436.1 SHEMATRIN-4 211827755 AAH53018.2 50593518 NP_001002272.1 1 49523344 AAH75630.1 123223488 CAM21430.1 42524675 NP_970055.1 BD3304 39576885 CAE78114.1 14348670 AAK61335.1 13123464 AAK12835.1 AF241244_1 12659138 AAK01205.1 MAGE-D3 4809256 AAD30168.1 AF145589_1 18654384 AAL77618.1 L49162_1	UNKNOWN TRO TROPHININ ISOFORM HYPOTHETICAL BY GLIMMER CRITICA CELL ADHESION	unknown	2E-061	gi|45479213	228	154
RS-24	gi|260908652	317	Glycine rich protein - truncated at 5 prime	s/GRP	RS-24	954	S	*	0.843 4.823 0.010	CYT		32.013	9.06			ExpAA=87.28 First60=20.16 PredHel=0 Topology=o	0						11	20.2	24.3	7.3					unknown	1E-156	gi|45479213	555	319	506	85	63	3	1	3	Rhipicephalus haemaphysaloides haemaphysaloides	45479213 AAS66656.1 93102305 BAE93436.1 SHEMATRIN-4 193643374 XP_001945785.1 157767586 XP_001667273.1 CBG16043 187026739 CAP34312.1 193652801 XP_001946148.1 142886017 ABO92760.1 SHEMATRIN-8 168009710 XP_001757548.1 162691242 EDQ77605.1 145604074 XP_001405056.1 MGG_14095 145012160 EDJ96816.1 198464603 XP_001353286.2 GA19067 198149793 EAL30789.2 142886055 ABO92761.1 SHEMATRIN-9	UNKNOWN HYPOTHETICAL SIMILAR TO CONSERVED PARTIAL	unknown	1E-159	gi|45479213	555	319
RS-62	gi|260908263	157	putative cement protein - truncated at 3 prime	s/grp	RS-62	471	M		0.749 2.960 0.006 signal peptide predicted by SignalP	SIG	18-19	14.852	11.22	13.005	11.25	ExpAA=1.42 First60=1.26 PredHel=0 Topology=o	0						10	22.3	19.1	5.7					predicted protein [Aspergillus terreus NIH2624]	8E-010	gi|115402829	66.2	78	451	47	17	16	5	10	Aspergillus terreus NIH2624	115402829 XP_001217491.1 114189337 EAU31037.1 126343876 XP_001381273.1 50554911 XP_504864.1 YALI0F01518P 49650734 CAG77666.1 91784994 YP_560200.1 91688948 ABE32148.1 195451888 XP_002073119.1 GK13322 194169204 EDW84105.1 145246898 XP_001395698.1 AN12G06380 134080421 CAK41171.1 195504021 XP_002098901.1 GE10625 194185002 EDW98613.1 218201222 EEC83649.1 OSI_29395 187925153 YP_001896795.1 187716347 AC…	HYPOTHETICAL LIPOPROTEIN UNNAMED PRODUCT	cement-like antigen e	4e-18	Rh_ap-572	84	127
RS-68	gi|260908265	233	putative cement protein - truncated at 3 prime	s/grp	RS-68	699	M		0.598 2.512 0.005 signal peptide predicted by SignalP	SIG	20-21	23.008	8.83	20.935	8.12	ExpAA=50.69 First60=29.69 PredHel=0 Topology=o	0						5	20.2	27.9	5.6					Os05g0226800 [Oryza sativa (japonica cultivar-group)]	2E-023	gi|115462729	112	256	395	37	65	6	22	4	Oryza sativa (japonica cultivar-group)	115462729 NP_001054964.1 OS05G0226800 113578515 BAF16878.1 194898999 XP_001979050.1 GG10533 190650753 EDV48008.1 81861043 O08884.1 KRA62_MOUSE KERATIN-ASSOCIATED 6-2 HIGH-GLYCINE II.4 HGTPII.4 2130977 BAA20281.1 113195694 NP_034803.2 182888519 AAI60373.1 154426246 NP_082897.2 16-7 148665963 EDK98379.1 223461817 AAI47787.1 223461999 AAI47777.1 113204897 ABI34182.1 LP21747P 14030413 AAK52895.1 AF34…	FULL ALTNAME TYROSINE KERATIN TYPE SHORT HGTP ASSOCIATED UNNAMED PRODUCT TWEEDLET	hypothetical glycine rich secreted protein	1e-107	Rh_ap-55	379	232
RS-272	gi|260908239	153	cement-like antigen - truncated at 3 prime	s/grp	RS-272	457	M		0.520 1.222 0.002 signal peptide predicted by SignalP	SIG	21-22	15.387	8.95	13.214	6.96	ExpAA=15.18 First60=8.25 PredHel=0 Topology=o	0						9	17	18.3	6.5					GH19062 [Drosophila grimshawi]	2E-004	gi|195036944	48.1	115	147	34	78	23	40	2	Drosophila grimshawi	195036944 XP_001989928.1 GH19062 193894124 EDV92990.1 195036940 XP_001989926.1 GH18525 193894122 EDV92988.1 194362131 BAG56006.1 64P BA2 194362133 BAG56007.1 194362129 BAG56005.1 64P-BA1 194762924 XP_001963584.1 GF20471 190629243 EDV44660.1 142886017 ABO92760.1 SHEMATRIN-8 20069012 AAM09648.1 GLAND-ASSOCIATED 195113439 XP_002001275.1 GI22061 193917869 EDW16736.1 93102299 BAE93433.1 SHEMATRIN-1 17…	CEMENT VARIANT SALIVARY SHEMATRIN	hypothetical glycine rich secreted protein - truncated at 3 prime	3e-65	R_ap-15	240	153
Peritrophin-like protein - chitin binding domain
RS-676	gi|260908493	123	mucin-like protein	s/muc	RS-676	372	M	*	0.894 5.594 0.011 signal peptide predicted by SignalP	SIG	25-26	13.431	4.49	10.868	4.36	ExpAA=19.24 First60=19.23 PredHel=1 Topology=i5-23o	1	14.6	81.3	4.1		100	5	8.9	3.3	9.8					mucin-like protein	1E-039	gi|194246081	165	123	129	63	95	1	1	1	Dermacentor variabilis	194246081 ACF35532.1 MUCIN-LIKE 215491491 EEC01132.1 114153184 ABI52758.1 CHITIN-BINDING 110750185 XP_001119969.1 CG10154-PA 110750178 XP_001121537.1 157361591 ABV44753.1 PERITROPHIN-LIKE 91086069 XP_974049.1 CP6 212517380 EEB19284.1 145864827 ABP97092.1 157674459 ABV60325.1	CHITINASE SALIVARY MUCIN WITH DOMAIN SIMILAR TO HYPOTHETICAL PARTIAL ANTIBACTERIAL CONSERVED PERITROPHIN	hypothetical secreted protein	2e-52	Rh_micro-3823	197	123
RS mucin
RS-843	gi|260908271	191	putative secreted protein - truncated at 3 prime	s/p	RS-843	573	M		0.702 2.121 0.004 signal peptide predicted by SignalP	BL	19-20	20.871	5.07			ExpAA=0.00 First60=0.00 PredHel=0 Topology=o	0						11	15.2	6.3	11.5					hypothetical protein	0.003	gi|52076821	45.1	67	297	35	23	79	76	1	Oryza sativa Japonica Group	52076821 BAD45764.1 116195068 XP_001223346.1 CHGG_04132 88180045 EAQ87513.1 85709394 ZP_01040459.1 NAP1_10953 85688104 EAQ28108.1 163938978 YP_001643862.1 DOMAIN-CONTAINING 163861175 ABY42234.1 LPXTG-MOTIF 159899254 YP_001545501.1 HAUR_2735 159892293 ABX05373.1 145540345 XP_001455862.1 124423671 CAK88465.1 115484311 NP_001065817.1 OS11G0160400 62733342 AAX95459.1 HYDROXYPROLINE-RICH DZ-HRGP-RELAT…	HYPOTHETICAL CELL WALL ANCHOR DOMAIN UNNAMED PRODUCT GLYCOPROTEIN EXPRESSED TRANSPOSON CACTA EN SPM	putative secreted protein	0.080	gi|67083347	30.4	41
RS-588	gi|260908448	199	hypothetical secreted protein	s/pep	RS-588	600	M	*	0.683 2.051 0.004 signal peptide predicted by SignalP	SIG	20-21	21.662	4.64	19.514	4.56	ExpAA=0.42 First60=0.36 PredHel=0 Topology=o	0						11	15.6	6.5	7					hypothetical protein CLOL250_02782 [Clostridium sp. L2-50]	0.082	gi|160895222	40.4	76	204	35	37	104	95	1	Clostridium sp. L2-50	160895222 ZP_02075994.1 CLOL250_02782 156863101 EDO56532.1 209908078 ZP_03282562.1 ENTCAN_02346 209898182 EEA13881.1 89257595 ABD65084.1 27.T00096 157753202 XP_001680313.1 CBG07819 187033081 CAP27778.1 220975633 EED93961.1 222852935 EEE90482.1 194748381 XP_001956624.1 GF24494 190623906 EDV39430.1 156553024 XP_001604772.1 ENSANGP00000011817 121708332 XP_001272098.1 LYSINE-RICH 119400246 EAW10672.1…	HYPOTHETICAL SIMILAR TO CONSERVED CHEMOTAXIS SENSORY TRANSDUCER	hypothetical conserved secreted protein - truncated at 3 prime	0.006	Rh_ap-2121	34.3	65
8.9 kDa family
RS-17	gi|260908312	111	putative 8.9 kDa secreted protein	s/p	RS-17	336	M	*	0.644 1.776 0.004 signal peptide predicted by SignalP	SIG	19-20	12.003	5.48	9.955	5.17	ExpAA=1.17 First60=1.17 PredHel=0 Topology=o	0						3	14.4	6.3	7.2					secreted protein, putative	4E-005	gi|215497897	50.4	92	103	29	89	12	13	1	Ixodes scapularis	215497897 EEC07391.1 22164312 AAM93661.1 AF483739_1 8.9 215509742 EEC19195.1 194762604 XP_001963424.1 GF20393 190629083 EDV44500.1 56159941 AAV80782.1 67083663 AAY66767.1 215499934 EEC09428.1 196476763 ACG76246.1 215490993 EEC00634.1 91090940 XP_974469.1	SECRETED KDA SALIVARY GLAND SIMILAR TO TENEBRIN	hypothetical secreted protein	1e-56	Rh_ap-238	211	111
RS-864	gi|260908626	98	putative secreted salivary protein - truncated at 5 prime	s/pep	RS-864	297	G	*	0.748 2.646 0.005 signal peptide predicted by SignalP	SIG	16-17	10.755	9.51	9.072	9.53	ExpAA=4.67 First60=4.67 PredHel=0 Topology=o	0						0	9.2	7.1	5.1					secreted salivary gland peptide, putative	1E-039	gi|215490993	165	97	105	75	92	8	1	1	Ixodes scapularis	215490993 EEC00634.1 215509742 EEC19195.1 67083663 AAY66767.1 56159941 AAV80782.1 215504413 EEC13907.1 215494135 EEC03776.1 67083148 AAY66510.1 67083146 AAY66509.1 215501317 EEC10811.1 215499934 EEC09428.1	SECRETED SALIVARY GLAND CLUMPING FACTOR B	putative secreted salivary gland peptide	1E-012	gi|56159941	65.1	92
RS-65	gi|260908483	112	putative 9.4 kDa secreted protein	s/p	RS-65	339	M	*	0.757 3.086 0.006 signal peptide predicted by SignalP	SIG	25-26	12.811	8.76	9.908	7.69	ExpAA=0.29 First60=0.29 PredHel=0 Topology=o	0						0	13.4	10.7	3.6					secreted protein, putative	0.002	gi|215499074	44.7	110	101	30	109	7	5	1	Ixodes scapularis	215499074 EEC08568.1 67083553 AAY66712.1 215508876 EEC18330.1 196476773 ACG76251.1 67083613 AAY66742.1 22164310 AAM93660.1 AF483738_1 9.4 164510729 CAJ20018.1 51011396 AAT92107.1 9.41 67083531 AAY66701.1 195577595 XP_002078654.1 GD22406 194190663 EDX04239.1	SECRETED SALIVARY GLAND KDA PRECURSOR	hypothetical secreted protein	6e-11	Rh_ap-5988	59.3	70
RS-94	gi|260908572	120	putative secreted salivary protein	s/pep	RS-94	363	M	*	0.208 0.407 0.001 signal peptide predicted by SignalP	BL	23-24	13.19	6.77	10.49	5.81	ExpAA=13.67 First60=13.67 PredHel=1 Topology=o5-24i	1	15.8	4.2	80		96	0	13.3	6.7	5					putative secreted salivary protein	4E-004	gi|67083613	47.4	71	101	38	70	34	39	1	Ixodes scapularis	67083613 AAY66742.1 215508876 EEC18330.1 215499074 EEC08568.1 67083553 AAY66712.1 51011396 AAT92107.1 9.41 215499934 EEC09428.1 164510729 CAJ20018.1 22164310 AAM93660.1 AF483738_1 9.4 196476773 ACG76251.1 215499936 EEC09430.1	SECRETED SALIVARY GLAND KDA PRECURSOR	putative secreted salivary protein	3E-007	gi|67083613	47.4	71
5.3 kDa family
RS-968	gi|260908580	71	hypothetical secreted peptide precursor	s/pep	RS-968	216	M	*	0.946 7.136 0.014 signal peptide predicted by SignalP	SIG	23-24	7.649	7.53	5.182	7.7	ExpAA=14.26 First60=14.26 PredHel=0 Topology=o	0						3	18.3	7	9.9					hypothetical protein [Strongylocentrotus purpuratus]	3.2	gi|115644464	34.3	25	1333	52	2	824	44	1	Strongylocentrotus purpuratus	115644464 XP_793206.2 115930075 XP_001178840.1 115758159 XP_793245.2 KIAA1404 115942066 XP_001183426.1 118353029 XP_001009785.1 EGF-LIKE 89291552 EAR89540.1 170099922 XP_001881179.1 164643858 EDR08109.1 115758155 XP_784110.2 115942062 XP_001183286.1 145253148 XP_001398087.1 AN16G07890 134083646 CAK47038.1 13569952 NP_112237.1 9-9 38372384 Q9BYP9.1 KRA99_HUMAN KERATIN-ASSOCIATED 9.9 9-5 9.5 126554…	HYPOTHETICAL SIMILAR TO DOMAIN CONTAINING UNNAMED PRODUCT KERATIN ASSOCIATED FULL ALTNAME ULTRAHIGH SULFUR LEISHMANOLYSIN FAMILY CONSERVED	hypothetical secreted protein	0.0003	Amby-am-901	37	63
RS-402	gi|260908396	70	putative secreted salivary protein	s/pep	RS-402	213	M	*	0.956 7.228 0.014 signal peptide predicted by SignalP	SIG	23-24	7.406	8.07	5.027	7.7	ExpAA=14.11 First60=14.11 PredHel=0 Topology=o	0						6	20	7.1	10					similar to keratin associated protein 9.2 isoform 2	1.4	gi|194676150	35.4	49	174	38	28	75	22	1	Bos taurus	194676150 XP_001790511.1 9.2 2 194676138 XP_001790503.1 194216937 XP_001497223.2 9.3 1 194216935 XP_001917475.1 223527467 EEF29598.1 159125610 EDP50727.1 AFUB_070670 118102154 XP_001233043.1 115379475 ZP_01466571.1 16 115363510 EAU62649.1 194676129 XP_001255328.2 67083555 AAY66713.1	SIMILAR TO KERATIN ASSOCIATED ISOFORM CONSERVED HYPOTHETICAL GLYCOSYL HYDROLASES FAMILY SECRETED SALIVARY	hypothetical secreted protein	0.0001	Amby-am-901	38.1	64
Metastriate one of each family
RS-935	gi|260908280	157	hypothetical secreted protein - truncated at 3 prime	s/pep	RS-935	471	M		0.606 1.488 0.003 signal peptide predicted by SignalP	SIG	19-20	17.23	5.84	15.389	5.87	ExpAA=12.53 First60=12.52 PredHel=0 Topology=o	0						1	16.6	5.7	7.6					secreted protein, putative	0.005	gi|215498760	43.5	65	167	33	39	34	77	1	Ixodes scapularis	215498760 EEC08254.1 148657543 YP_001277748.1 148569653 ABQ91798.1 156744322 YP_001434451.1 156235650 ABU60433.1 215491669 EEC01310.1 153009622 YP_001370837.1 TP901 151561510 ABS15008.1 215492903 EEC02544.1 212505609 EEB10028.1 DOMAIN-CONTAINING 215504920 EEC14414.1 71661589 XP_817814.1 70883027 EAN95963.1 71415206 XP_809677.1 70874097 EAN87826.1	SECRETED TRAP TRANSPORTER SOLUTE RECEPTOR TAXI FAMILY PHAGE TAIL TAPE MEASURE SPRY SOCS BOX HYPOTHETICAL CONSERVED	hypothetical secreted protein	3e-09	Rh_micro-941	54.7	136
RS-757	gi|260908526	164	secreted protein, putative	s/pep	RS-757	495	M	*	0.674 1.901 0.004 signal peptide predicted by SignalP	SIG	19-20	18.267	6.82	16.287	7.04	ExpAA=0.56 First60=0.54 PredHel=0 Topology=o	0						0	17.1	5.5	4.9					secreted protein, putative	0.009	gi|215504920	42.7	91	185	31	49	44	69	1	Ixodes scapularis	215504920 EEC14414.1 215498760 EEC08254.1 215492903 EEC02544.1 215491669 EEC01310.1 58332770 NP_001011460.1 622 56970623 AAH88572.1 222860208 EEE97755.1 50294922 XP_449872.1 CAGL0M12188G 49529186 CAG62852.1 218258122 ZP_03474524.1 PRABACTJOHN_00178 218225715 EEC98365.1 156976778 YP_001447684.1 BRANCHED-CHAIN ALPHA-KETO E2 156528372 ABU73457.1 VIBHAR_05553 153833142 ZP_01985809.1 148870572 EDL6948…	SECRETED ZINC FINGER HYPOTHETICAL UNNAMED PRODUCT ACID DEHYDROGENASE SUBUNIT DIHYDROLIPOAMIDE ACETYLTRANSFERASE	hypothetical secreted protein - truncated at 3 prime	3e-06	Amb_caj-455	44.7	105
RS-671	gi|260908616	166	secreted protein, putative - truncated at 5 prime	s/pep	RS-671	501	E	*	0.765 2.766 0.006	CYT		17.215	5.85			ExpAA=0.05 First60=0.04 PredHel=0 Topology=o	0						3	15.1	9.6	6.6					secreted protein, putative	5E-004	gi|215491669	47	128	207	25	62	37	1	1	Ixodes scapularis	215491669 EEC01310.1 215504920 EEC14414.1 215498760 EEC08254.1 215492903 EEC02544.1 215504919 EEC14413.1 167842313 ZP_02468997.1 27366907 NP_762434.1 BRANCHED-CHAIN ALPHA-KETO E2 27358474 AAO07424.1 AE016809_186 2-OXOGLUTARATE 37676683 NP_937079.1 37201226 BAC97049.1 215492902 EEC02543.1 156976778 YP_001447684.1 156528372 ABU73457.1 VIBHAR_05553	SECRETED OUTER MEMBRANE AUTOTRANSPORTER BARREL ACID DEHYDROGENASE SUBUNIT PYRUVATE COMPLEX DIHYDROLIPOAMIDE ACYLTRANSFERASE COMPONENT ACETYLTRANSFERASE HYPOTHETICAL	hypothetical secreted protein - truncated at 3 prime	3e-06	Rh_ap-5606	44.7	129
Metastriate acid tail family
RS-907	gi|260908276	100	hypothetical secreted protein of the basic tail family - truncated at 3 prime	s/pep	RS-907	300	M		0.817 4.043 0.008 signal peptide predicted by SignalP	SIG	18-19	10.765	6.81	9.018	6.34	ExpAA=19.26 First60=19.26 PredHel=1 Topology=i5-27o	1	22	73	5		73	0	6	11	6					conserved hypothetical protein	8E-028	gi|215509312	125	101	141	58	72	15	1	1	Ixodes scapularis	215509312 EEC18765.1 114153132 ABI52732.1 170743078 YP_001771733.1 NAD-DEPENDENT 168197352 ACA19299.1 189234367 XP_974344.2 2 62857525 NP_001016805.1 110832740 Q28DB5.1 ALAT2_XENTR ALT2 GLUTAMIC--PYRUVIC GLUTAMIC--ALANINE 89273944 CAJ81963.1 157762270 XP_001673477.1 CBG08530 187032575 CAP28479.1 169866796 XP_001839984.1 CC1G_12513 116498948 EAU81843.1 115969598 XP_001188280.1 115643337 XP_0011962…	CONSERVED HYPOTHETICAL ATSP EPIMERASE DEHYDRATASE SIMILAR TO FIBRILLIN GLUTAMIC PYRUVATE TRANSAMINASE ALANINE AMINOTRANSFERASE FULL SHORT ALTNAME GLUTAMATE GPT PRECURSOR PARTIAL	ATSP	8e-52	Rh_micro-2250	194	100
RS-881	gi|260908273	156	hypothetical secreted protein - truncated at 3 prime	s/pep	RS-881	467	M		0.304 0.570 0.001 signal peptide predicted by SignalP	SIG	23-24	17.376	5.06	15.034	4.95	ExpAA=13.64 First60=13.63 PredHel=0 Topology=o	0						13	14.7	5.1	8.3					rhodanese-like protein [Nitrosococcus oceani ATCC 19707]	1E-006	gi|77163579	55.5	62	248	43	25	143	81	5	Nitrosococcus oceani AFC27	77163579 YP_342104.1 RHODANESE-LIKE 76881893 ABA56574.1 207088416 EDZ65688.1 215501799 EEC11293.1 50553414 XP_504118.1 YALI0E18766P 49649987 CAG79713.1 222119078 BAH16669.1 COLLAGEN-BINDING 222119152 BAH16706.1 222119150 BAH16705.1 222119144 BAH16702.1 222119146 BAH16703.1 222119134 BAH16697.1 222119128 BAH16694.1 222119116 BAH16688.1	DOMAIN CONSERVED HYPOTHETICAL ADHESIN	hypothetical secreted protein	7e-11	Rh_micro-1694	60.1	113
Other putative secreted proteins
RS-195	gi|260908322	81	hypothetical secreted peptide precursor	s/pep	RS-195	246	M	*	0.510 1.467 0.003 signal peptide predicted by SignalP	SIG	23-24	8.915	9.86	6.264	9.11	ExpAA=25.32 First60=22.06 PredHel=1 Topology=i13-35o	1	27.2	56.8	16		46	0	12.3	7.4	7.4					hypothetical protein AaeL_AAEL007062 [Aedes aegypti]	21	gi|157115053	31.6	83	729	27	11	164	1	1	Aedes aegypti	157115053 XP_001652537.1 AAEL_AAEL007062 108877071 EAT41296.1 116623628 YP_825784.1 ACID_4540 116226790 ABJ85499.1 167589080 ZP_02381468.1 159898173 YP_001544420.1 DOMAIN-CONTAINING 159891212 ABX04292.1 90407994 ZP_01216167.1 PCNPT3_00256 90310932 EAS39044.1 67904714 XP_682613.1 AN9344.2 40747255 EAA66411.1 184159406 YP_001847745.1 183211000 ACC58398.1 193078280 ABO13244.2 LYSINE-SPECIFIC 1696324…	HYPOTHETICAL AMINO ACID TRANSPORTER CNA B DOMAIN PERMEASE TRANSPORT	hypothetical secreted protein	4e-21	Rh_ap-215	93.2	73
RS-785	gi|260908269	191	hypothetical secreted protein - truncated at 3 prime	s/pep	RS-785	571	M		0.699 2.210 0.004 signal peptide predicted by SignalP	SIG	21-22	21.195	9.8	18.97	9.92	ExpAA=0.03 First60=0.01 PredHel=0 Topology=o	0						0	13.6	5.8	2.6					trans-sialidase [Trypanosoma cruzi strain CL Brener]	1.0	gi|71664329	36.6	36	825	36	4	184	46	1	Trypanosoma cruzi	71664329 XP_819146.1 TRANS-SIALIDASE 70884435 EAN97295.1 110931674 ABH02836.1 MYB76 145221425 YP_001132103.1 145213911 ABP43315.1 60 123483695 XP_001324083.1 121906960 EAY11860.1 TVAG_362400 56965749 YP_177483.1 ABC3991 56911995 BAD66522.1 219549119 EED26116.1 PHOSPHORIBOSYLAMINOIMIDAZOLE-SUCCINOCARBOXAMIDE 147855356 CAN81766.1 118472161 YP_891135.1 118173448 ABK74344.1 886322 AAB53138.1 ORF312 L…	MYB TRANSCRIPTION FACTOR INNER MEMBRANE TRANSLOCASE COMPONENT YIDC KDA INSERTION HYPOTHETICAL SYNTHASE OXAA SIMILAR TO PROTEINS COLI PSEUDOMONAS PUTIDA OXAA_MYCLE FULL CONSERVED	hypothetical secreted protein - truncated at 3 prime	1e-08	Rh_ap-3497	53.1	81
RS-557	gi|260908442	57	hypothetical secreted peptide precursor	s/pep	RS-557	174	M	*	0.855 4.721 0.009 signal peptide predicted by SignalP	SIG	23-24	6.306	5.99	3.947	6.44	ExpAA=0.05 First60=0.05 PredHel=0 Topology=o	0						0	12.3	1.8	.					putative secreted salivary protein	1E-004	gi|67083331	48.9	45	137	37	33	12	13	1	Ixodes scapularis	67083331 AAY66601.1 154497160 ZP_02035856.1 BACCAP_01453 150273559 EDN00687.1 41616882 DAA02380.1 HDC05286 162072691 ABX82343.1 162072687 ABX82341.1 166155243 YP_001653498.1 165931231 CAP06796.1 166154368 YP_001654486.1 165930356 CAP03842.1 76788862 YP_327948.1 CTA_0156 76167392 AAX50400.1 15604866 NP_219650.1 CT147 3328548 AAC67738.1 CT_147 162072689 ABX82342.1	SECRETED SALIVARY HYPOTHETICAL TPG TPA TPA_INF MEMBRANE SPANNING INTEGRAL	putative secreted salivary protein	8E-008	gi|67083331	48.9	45
RS-40	gi|260908390	85	hypothetical secreted protein	s/pep	RS-40	258	M	*	0.935 6.954 0.014 signal peptide predicted by SignalP	SIG	19-20	9.974	8.75	7.994	8.62	ExpAA=5.35 First60=5.35 PredHel=0 Topology=o	0						0	9.4	4.7	7.1					hypothetical protein IscW_ISCW004017	0.016	gi|215495655	42	47	166	36	28	77	25	1	Ixodes scapularis	215495655 EEC05296.1 ISCW_ISCW004017 76786687 ABA55034.1 221472639 NP_787974.4 220901944 AAN10358.5 186472273 YP_001859615.1 BPHY_3415 184194605 ACC72569.1 212698867 ZP_03306995.1 BACFIN_01326 212670041 EEB30612.1 194442200 YP_002039226.1 SNSL254_B0001 194400864 ACF61087.1 195342490 XP_002037833.1 GM18084 194132683 EDW54251.1 212539918 XP_002150114.1 210067413 EEA21505.1 209165733 ACI41379.1 TOXI…	HYPOTHETICAL SECRETED DUMPY KINESIN STRUCTURE PRECURSOR	hypothetical protein	0.0001	Amb_var-384	38.1	50
RS-398	gi|260908388	64	hypothetical secreted peptide with plant trypsin inhibitor domain	s/pep	RS-398	195	M	*	0.732 2.666 0.005 signal peptide predicted by SignalP	SIG	22-23	7.461	5.54	4.996	5.26	ExpAA=8.28 First60=8.28 PredHel=0 Topology=o	0						0	9.4	6.3	1.6					hypothetical protein BRAFLDRAFT_69384 [Branchiostoma floridae]	7.3	gi|219418074	33.1	23	202	56	11	100	27	1	Branchiostoma floridae	219418074 XP_002206842.1 BRAFLDRAFT_69384 210126037 EEA73726.1 219460628 XP_002228029.1 BRAFLDRAFT_90605 210104436 EEA52459.1 126308478 XP_001374870.1 149917844 ZP_01906339.1 PPSIR1_12823 149821364 EDM80766.1 99082874 ABF66341.1 1B 40019010 AAR37017.1 ORF1B P33 25151376 NP_508685.2 C16B8.2 18250201 AAA82619.2 212516067 EEB18118.1 67472112 XP_651920.1 DOMAIN-CONTAINING 56468711 EAL46534.1 12426724…	HYPOTHETICAL REPLICASE POLYPROTEIN ACROSIN PRECURSOR TYROSINE KINASE	hypothetical secreted peptide precursor	0.11	Rh_ap-6246	28.5	31
RS-960	gi|260908576	87	hypothetical secreted peptide precursor	s/pep	RS-960	264	M	*	0.779 3.142 0.006 signal peptide predicted by SignalP	SIG	24-25	9.881	7.52	7.296	6.38	ExpAA=0.09 First60=0.05 PredHel=0 Topology=o	0						1	17.2	1.1	8					similar to ADAMTS-like 3	4.3	gi|194039562	33.9	48	1561	35	3	1493	35	1	Sus scrofa	194039562 XP_001927055.1 ADAMTS-LIKE 3 219465337 XP_002230332.1 BRAFLDRAFT_126849 210102096 EEA50151.1 189515904 XP_698593.3 4 46446251 YP_007616.1 9 CYSTEINE-RICH 46399892 CAF23341.1 109480681 XP_578667.2 2 29 K-PROTEIN 109482098 XP_001057057.1 73951679 XP_536209.2 222086879 YP_002545413.1 221724327 ACM27483.1 195575765 XP_002077747.1 GD22914 194189756 EDX03332.1 109082162 XP_001110480.1 1199425…	SIMILAR TO HYPOTHETICAL ENHANCER TRAP LOCUS KDA OUTER MEMBRANE RETINOL DEHYDROGENASE TYPE II RODH ESTERASE UNNAMED PRODUCT	hypothetical secreted protein	0.11	Rh_micro-897	28.5	34
RS-186	gi|260908318	147	hypothetical secreted peptide precursor	s/pep	RS-186	444	M	*	0.452 0.926 0.002 signal peptide predicted by SignalP	SIG	21-22	17.116	10.05	14.795	10.39	ExpAA=44.54 First60=0.53 PredHel=2 Topology=i84-106o110-132i	2	29.9	2.7	67.3			1	15	0.7	3.4					unnamed protein product [Podospora anserina]	1.1	gi|171695174	35.8	57	1649	35	3	1209	11	1	Podospora anserina	171695174 XP_001912511.1 170947829 CAP59993.1 119945135 YP_942815.1 CRISPR-ASSOCIATED CSY2 119863739 ABM03216.1 212505906 EEB10252.1 PHUM_PHUM026770 117921651 YP_870843.1 SHEWANA3_3213 117613983 ABK49437.1 113969245 YP_733038.1 SHEWMR4_0901 114048610 YP_739160.1 SHEWMR7_3119 113883929 ABI37981.1 113890052 ABI44103.1 158256692 BAF84319.1 149730787 XP_001501718.1 RECEPTOR-LIKE 119631330 EAX10925.1 …	UNNAMED PRODUCT FAMILY HYPOTHETICAL CONSERVED SIMILAR TO CALCITONIN RECEPTOR ISOFORM CRA_A UNKNOWN	hypothetical secreted lipocalin	0.15	Amb_var-191	28.9	36
RS-215	gi|260908231	66	hypothetical conserved secreted protein - truncated at 3 prime	ucs	RS-215	196	M		0.809 3.518 0.007 signal peptide predicted by SignalP	SIG	22-23	7.013	9.34	4.832	9.15	ExpAA=7.69 First60=7.69 PredHel=0 Topology=o	0						2	15.2	9.1	10.6					predicted protein	0.13	gi|220968336	38.9	38	335	39	11	11	12	1	Thalassiosira pseudonana CCMP1335	220968336 EED86684.1 38080305 XP_355614.1 4 26 82898061 XP_910708.1 189531431 XP_697494.3 195379400 XP_002048467.1 GJ11338 194155625 EDW70809.1 221075763 ZP_03547087.1 BLAHAN_00850 220705226 EED60657.1 212517820 EEB19659.1 198413127 XP_002119326.1 CORTACTIN-BINDING 2 CORTBP2 34526215 BAC85201.1 91091664 XP_971445.1 168047262 XP_001776090.1 162672600 EDQ59135.1	SIMILAR TO CHROMOSOME OPEN READING FRAME KIELIN HYPOTHETICAL LIM HOMEOBOX PARTIAL UNNAMED PRODUCT CONSERVED	KUN-5	0.41	gi|51011414	26.6	30
RS-983	gi|260908586	71	putative secreted salivary peptide	s/pep	RS-983	216	M	*	0.816 3.797 0.008 signal peptide predicted by SignalP	BL	20-21	7.918	6.5	5.546	7.78	ExpAA=1.10 First60=1.10 PredHel=0 Topology=o	0						0	14.1	8.5	2.8					hypothetical protein Kcr_1409 [Candidatus Korarchaeum cryptofilum OPF8]	46	gi|170291022	30.4	32	137	43	23	71	25	1	Candidatus Korarchaeum cryptofilum OPF8	170291022 YP_001737838.1 KCR_1409 170175102 ACB08155.1 UPF0179 219112067 XP_002177785.1 GLUTAMYL-TRNA 217410670 EEC50599.1 219563180 ACL27948.1 218202219 EEC84646.1 OSI_31535 171322407 ZP_02911222.1 BAMMEX5DRAFT_6576 171092267 EDT37645.1 115479387 NP_001063287.1 OS09G0441900 113631520 BAF25201.1 33239779 NP_874721.1 YCF48-LIKE 81664980 Q7VDP1 YC48L_PROMA 33237305 AAP99373.1 60683577 YP_213721.1 G…	HYPOTHETICAL UNKNOWN FUNCTION REDUCTASE KERATIN ASSOCIATED PRECURSOR PHOTOSYSTEM II STABILITY ASSEMBLY FACTOR EXPORTED ATP CONSERVED POSSIBLE GLYCOSIDE HYDROLASE FAMILY DOMAIN	hypothetical secreted protein	0.92	Rh_micr-290	25.4	25
RS-210	gi|260908328	88	hypothetical secreted protein	s/pep	RS-210	267	M	*	0.536 1.535 0.003 signal peptide predicted by SignalP	BL	26-27	10.09	6.8	7.182	8.76	ExpAA=21.05 First60=21.05 PredHel=1 Topology=o15-33i	1	20.5	17	62.5		55	0	10.2	3.4	1.1					hypothetical protein IscW_ISCW014800	8E-004	gi|215509187	46.2	70	71	40	99	3	23	1	Ixodes scapularis	215509187 EEC18640.1 ISCW_ISCW014800 219431294 XP_002213433.1 BRAFLDRAFT_214987 210119307 EEA67033.1 219487816 XP_002240848.1 BRAFLDRAFT_103168 210091406 EEA39659.1 195385535 XP_002051460.1 GJ15783 194147917 EDW63615.1 89889902 ZP_01201413.1 FE2+ 89518175 EAS20831.1 222847361 EEE84908.1 P450 167525519 XP_001747094.1 163774389 EDQ88018.1 87122610 ZP_01078488.1 86162147 EAQ63434.1 171695796 XP_0019…	HYPOTHETICAL TRANSPORT SYSTEM B CYTOCHROME PROBABLE HYDRATASE UNNAMED PRODUCT	Fucosyltransferase - truncated at 5 prime	1.5	Rh_micro-1706	24.6	17
RS-737	gi|260908520	89	hypothetical secreted peptide precursor	s/pep	RS-737	270	M	*	0.860 4.844 0.010 signal peptide predicted by SignalP	SIG	-1	10.283	10.66			ExpAA=12.81 First60=12.81 PredHel=0 Topology=o	0						0	9	6.7	6.7					predicted protein [Pyrenophora tritici-repentis Pt-1C-BFP]	12	gi|189189170	32.3	80	368	31	22	52	11	1	Pyrenophora tritici-repentis Pt-1C-BFP	189189170 XP_001930924.1 187972530 EDU40029.1 194388918 BAG61476.1 190341102 NP_115750.2 14 153 119602235 EAW81829.1 62897745 BAD96812.1 62897767 BAD96823.1 222637149 EEE67281.1 OSJ_24472 62733744 AAX95853.1 LOC_OS11G11600 77549353 ABA92150.1 115472399 NP_001059798.1 OS07G0519300 33146518 BAC79651.1 5-ALPHA-TAXADIENOL-10-BETA-HYDROXYLASE 113611334 BAF21712.1 215707094 BAG93554.1 170036943 XP_0018…	UNNAMED PRODUCT CHROMOSOME OPEN READING FRAME ISOFORM CRA_A VARIANT HYPOTHETICAL CONSERVED ERYTHROCYTE MEMBRANE	Kunitz-like protease inhibitor precursor	1.5	Amby-am-872	24.6	34
Conserved secreted proteins - may be housekeeping
RS-126	gi|260908229	200	matricellular protein osteonectin/SPARC/BM-40, putative - truncated at 3 prime	s/sk	RS-126	598	M		0.682 2.748 0.005 signal peptide predicted by SignalP	SIG	18-19	22.938	5.45	21.05	5.45	ExpAA=0.23 First60=0.23 PredHel=0 Topology=o	0						0	7	3	4					matricellular protein osteonectin/SPARC/BM-40, putative	3E-080	gi|215507502	301	160	242	83	66	1	41	1	Ixodes scapularis	215507502 EEC16994.1 BM-40 11995033 BAB20042.1 56412194 AAV88596.1 91076986 XP_975465.1 212513654 EEB16148.1 183979221 BAG30771.1 66512785 XP_623079.1 BM-40-SPARC CG6378-PA 2 66512788 XP_392466.2 1 114051654 NP_001040421.1 95102834 ABF51358.1 221579690 ACM24349.1 156554675 XP_001600190.1 170040007 XP_001847806.1 167863586 EDS26969.1	MATRICELLULAR OSTEONECTIN SPARC SIMILAR TO PRECURSOR ISOFORM SECRETED ACIDIC RICH IN CYSTEINE	Matricellular protein Osteonectin/SPARC/BM-40	1e-115	Rh_ap-686	405	200
RS-220	gi|260908600	175	osteoclast stimulating factor - fragment	s/skin	RS-220	522	G		0.577 1.346 0.003	CYT		19.461	5.89			ExpAA=0.00 First60=0.00 PredHel=0 Topology=o	0						1	11.4	6.9	4					osteoclast stimulating factor	2E-090	gi|196476633	333	169	184	94	92	16	1	1	Amblyomma americanum	196476633 ACG76184.1 215491264 EEC00905.1 219434715 XP_002215138.1 BRAFLDRAFT_279820 210117503 EEA65240.1 219490601 XP_002242144.1 BRAFLDRAFT_286882 210090064 EEA38351.1 118764461 CAJ44456.1 OSTEOCLAST-STIMULATING 150387447 ABR68244.1 1 82205513 Q6XJU9.1 OSTF1_MONAL FACTOR-LIKE 37910533 AAP55655.1 61889110 NP_683690.2 81892236 Q6P686.1 OSTF1_RAT 38382846 AAH62400.1 149062557 EDM12980.1 1407663 AA…	OSTEOCLAST STIMULATING FACTOR ANKYRIN REPEAT CONTAINING HYPOTHETICAL FULL ALTNAME ISOFORM CRA_A DOMAIN UNNAMED PRODUCT	Ankyrin	2e-98	Rh_micro-4703	351	175
RS-984	gi|260908588	100	hematopoietic stem/progenitor cells protein-like	s/skin	RS-984	303	M	*	0.516 1.269 0.003	BL		11.024	9.12			ExpAA=19.72 First60=19.72 PredHel=1 Topology=o10-27i	1	17	10	73		73	1	8	8	5					hematopoietic stem/progenitor cells protein-like	4E-050	gi|196476758	199	100	100	92	100	1	1	1	Amblyomma americanum	196476758 ACG76244.1 PROTEIN-LIKE 51011478 AAT92148.1 215506032 EEC15526.1 DOMAIN-CONTAINING 67083911 AAY66890.1 209154036 ACI33250.1 1 209735622 ACI68680.1 126272707 XP_001375740.1 CDGSH-TYPE 197129947 ACH46445.1 157824004 NP_001099855.1 215275245 B0K020.1 CISD1_RAT 149043804 EDL97255.1 10 214 166796499 AAI59420.1 19527228 NP_598768.1 25453098 Q91WS0.1 CISD1_MOUSE 15488774 AAH13522.1 18043717 AA…	HEMATOPOIETIC STEM PROGENITOR CELLS SALIVARY SECRETED CDGSH IRON SULFUR SIMILAR TO ZINC FINGER DOMAIN HYPOTHETICAL FULL ALTNAME MITONEET DNA SEGMENT CHR ERATO DOI EXPRESSED UNNAMED PRODUCT	hematopoietic stem/progenitor cells protein-like	3e-56	Der_and-467	209	100
RS-1011	gi|260908227	121	hypothetical secreted protein - truncated at 3 prime	s/p	RS-1011	361	M		0.567 1.363 0.003 signal peptide predicted by SignalP	SIG	21-22	13.492	9.51	11.238	9.07	ExpAA=0.02 First60=0.02 PredHel=0 Topology=o	0						3	13.2	9.1	11.6					hypothetical protein	3E-018	gi|72085225	94	63	268	65	24	22	55	1	Strongylocentrotus purpuratus	72085225 XP_795805.1 126322060 XP_001368273.1 HYDROLASE-LIKE MUCIN-ASSOCIATED 74003990 XP_535867.2 HYDROLASE-RELATED BPH-RP 194387118 BAG59925.1 149731914 XP_001491276.1 119575524 EAW55120.1 119575525 EAW55121.1 114605241 XP_001161505.1 3 114605245 XP_001161417.1 1 114605247 XP_001161456.1 2 114605243 XP_518208.2 4	HYPOTHETICAL SIMILAR TO BIPHENYL SERINE HYDROLASE BREAST EPITHELIAL ANTIGEN VALACYCLOVIR PRECURSOR VACVASE MCNAA UNNAMED PRODUCT ISOFORM CRA_B CRA_C BPHL	Predicted hydrolase	7e-62	Rh_ap-949	228	117
																								118	118	116
Putative housekeeping proteins																								1771.6	1089.6	657.8
Nuclear regulation																								15.0136	9.2339	5.67069
RS-63	gi|260908473	69	p8 nuclear protein	nr	RS-63	210	M	*	0.895 5.548 0.011	CYT		8.21	9.16			ExpAA=0.00 First60=0.00 PredHel=0 Topology=o	0						0	14.5	7.2	1.4	1 | 32 GKQRSKR|EV 0.874 *ProP* |				p8 nuclear protein	5E-031	gi|215498226	136	68	69	88	99	1	1	1	Ixodes scapularis	215498226 EEC07720.1 P8 67083903 AAY66886.1 149287022 ABR23410.1 91089127 XP_966864.1 CG6770 CG6770-PA 149898814 ABR27869.1 DNA-BINDING 194861406 XP_001969777.1 GG10281 190661644 EDV58836.1 194766015 XP_001965120.1 GF23497 190617730 EDV33254.1 24583803 NP_609539.1 195350973 XP_002042011.1 GM26395 195472289 XP_002088433.1 GE12490 195578655 XP_002079179.1 GD22138 7297905 AAF53151.1 33328827 AAQ0982…	NUCLEAR SIMILAR TO	p8 nuclear protein	5e-39	Rh_ap-1329	152	69
Transcription machinery
RS-561	gi|260908444	152	transcriptional co-repressor component	tm	RS-561	459	M	*	0.610 1.631 0.003	CYT		17.145	8.84			ExpAA=0.00 First60=0.00 PredHel=0 Topology=o	0						2	13.8	7.9	6.6	1 | 148 PPSRRGR|QS 0.561 *ProP* |				transcriptional co-repressor component	5E-076	gi|114153204	286	152	155	92	98	1	1	1	Argas monolakensis	114153204 ABI52768.1 CO-REPRESSOR 212507378 EEB11334.1 SAP18 219485601 XP_002239820.1 BRAFLDRAFT_241828 219495675 XP_002244484.1 BRAFLDRAFT_249704 210087621 EEA35989.1 210092447 EEA40673.1 156552778 XP_001600057.1 ENSANGP00000017640 148236733 NP_001089273.1 LOC734321 58701933 AAH90194.1 MGC85051 62859207 NP_001016166.1 SIN3A-ASSOCIATED 18KDA 89267930 CAJ82456.1 SIN3-ASSOCIATED 89268231 CAJ82462.1…	TRANSCRIPTIONAL COMPONENT HISTONE DEACETYLASE COMPLEX SUBUNIT HYPOTHETICAL SIMILAR TO POLYPEPTIDE ISOFORM FULL ALTNAME KDA CELL ASSOCIATED GROWTH INHIBITING UNNAMED PRODUCT	hypothetical protein	2e-08	Rh_ap-1910	51.6	125
RS-580	gi|260908446	147	Exon-exon junction complex, Magoh component	tm	RS-580	444	M	*	0.619 1.573 0.003	CYT		17.324	6.3			ExpAA=0.92 First60=0.00 PredHel=0 Topology=o	0						0	8.8	6.1	3.4					similar to Protein mago nashi	4E-074	gi|110755095	279	145	146	88	99	2	3	1	Apis mellifera	110755095 XP_001120074.1 156544015 XP_001608006.1 170285571 CAM34505.1 47213139 CAF96634.1 62955377 NP_001017700.1 MAGO-NASHI 62204925 AAH93273.1 PROLIFERATION-ASSOCIATED 169158306 CAQ13313.1 H.SAPIENS 112220 216263217 ACJ72014.1 221220766 ACM09044.1 157126173 XP_001660832.1 157129592 XP_001655409.1 108872119 EAT36344.1 108873342 EAT37567.1 170033403 XP_001844567.1 167874305 EDS37688.1 149049242 …	SIMILAR TO MAGO NASHI UNNAMED PRODUCT HOMOLOG DROSOPHILA NOVEL MAGOH ZGC ISOFORM CRA_B MGN_CHICK FULL	Exon-exon junction complex, Magoh component	1e-83	Der_and-247	301	147
Signal transduction
RS-504	gi|260908257	83	putative intracellular cystatin - truncated at 3 prime	st	RS-504	247	M		0.507 1.169 0.002	CYT		9.664	6.27			ExpAA=0.01 First60=0.01 PredHel=0 Topology=o	0						0	7.2	4.8	3.6					putative intracellular cystatin	1E-033	gi|109659945	145	84	98	86	86	1	1	1	Boophilus microplus	109659945 ABG36931.1 194246041 ACF35512.1 167613907 ABZ89553.1 197210379 ACH48197.1 CYCLE-REGULATED H1-BINDING 67083859 AAY66864.1 18250720 CAD20980.1 68423127 XP_698401.1 CYSTATIN-B STEFIN-B CPI-B 156739303 NP_001096599.1 LOC792225 194332590 NP_001123784.1 LOC100170534 156230082 AAI52229.1 MGC174082 189442693 AAI67547.1 23344732 AAN28679.1 41053704 NP_956562.1 LOC393238 29124454 AAH49040.1 56530	INTRACELLULAR CYSTATIN CELL HISTONE CYTOPLASMIC SIMILAR TO LIVER THIOL PROTEINASE INHIBITOR HYPOTHETICAL B ZGC	putative intracellular cystatin	8E-037	gi|109659945	145	84
RS-314	gi|260908620	225	leucine rich domain-containing protein, putative - truncated at 5 prime	st	RS-314	678	G	*	0.354 0.665 0.001	CYT		25.337	7.77			ExpAA=0.00 First60=0.00 PredHel=0 Topology=o	0						0	15.1	4	4					leucine rich domain-containing protein, putative	1E-103	gi|215508415	379	225	237	83	95	13	1	1	Ixodes scapularis	215508415 EEC17869.1 DOMAIN-CONTAINING 156549874 XP_001601190.1 ENSANGP00000011808 50748213 XP_421160.1 126281848 XP_001362682.1 81916943 Q9D1G5.1 LRC57_MOUSE LEUCINE-RICH REPEAT-CONTAINING 57 12834355 BAB22881.1 194206743 XP_001503298.2 148696062 EDL28009.1 148696061 EDL28008.1 148696063 EDL28010.1 59891431 NP_001012354.1 81909634 Q5FVI3.1 LRC57_RAT 58477401 AAH89966.1 149023061 EDL79955.1 28100…	LEUCINE RICH SIMILAR TO HYPOTHETICAL FULL UNNAMED PRODUCT REPEAT CONTAINING ISOFORM CRA_D CRA_C CRA_E RIKEN CDNA GENE CRA_B	Protein phosphatase 1, regulatory subunit,	9e-11	Rh_micro-892	60.5	182
RS-423	gi|260908251	197	B-cell receptor-associated protein, putative - truncated at 3 prime	st	RS-423	591	M		0.195 0.380 0.001 signal peptide predicted by SignalP	SIG	29-30	22.58	9.07	19.296	9.3	ExpAA=62.65 First60=38.13 PredHel=3 Topology=i7-29o44-63i106-125o	3	30.5	44.2	25.4			0	10.7	3	1	1 | 42 FKSRFLK|SL 0.508 *ProP* |				B-cell receptor-associated protein, putative	6E-087	gi|215502125	323	197	243	84	81	7	1	1	Ixodes scapularis	215502125 EEC11619.1 B-CELL RECEPTOR-ASSOCIATED 156551872 XP_001603255.1 GA12600-PA 1 156551874 XP_001603277.1 2 66524516 XP_624158.1 CG13887-PB 158293196 XP_314530.4 AGAP010557-PA 157016842 EAA09961.5 125979715 XP_001353890.1 GA12600 54640874 EAL29625.1 194747267 XP_001956074.1 GF24779 190623356 EDV38880.1 48139903 XP_397055.1 195376597 XP_002047083.1 GJ12120 194154241 EDW69425.1 195174151 XP_00…	SIMILAR TO ISOFORM B	similar to B-cell receptor-associated protein	1e-100	Rh_micro-312	358	197
RS-600	gi|260908457	66	G-protein gamma subunit, putative	st	RS-600	201	M	*	0.591 1.620 0.003	CYT		7.687	7.9			ExpAA=0.00 First60=0.00 PredHel=0 Topology=i	0						0	10.6	3	1.5					G-protein gamma subunit, putative	3E-025	gi|215503006	117	66	70	84	94	5	1	1	Ixodes scapularis	215503006 EEC12500.1 G-PROTEIN 149287036 ABR23417.1 156536961 XP_001608259.1 149898855 ABR27904.1 110770157 XP_001120257.1 1 CG8261-PC 212511804 EEB14686.1 NUCLEOTIDE-BINDING GAMMA-1 193659808 XP_001948255.1 33466350 AAQ19607.1 49532894 BAD26682.1 SUBUNIT-LIKE 58386203 XP_314554.2 AGAP010589-PA 55240152 EAA09952.2 157129023 XP_001661584.1 GAMMA-SUBUNIT 108872384 EAT36609.1	GAMMA SUBUNIT G SIMILAR TO ISOFORM C GUANINE PRECURSOR HETEROTRIMERIC NUCLEOTIDE BINDING	OTU domain, ubiquitin aldehyde binding 1 - truncated at 5 prime	0.91	Rh_micro-7879	25.4	28
RS-607	gi|260908461	108	death-associated protein	st	RS-607	327	M	*	0.741 2.813 0.006	CYT		9.769	6.9			ExpAA=0.00 First60=0.00 PredHel=0 Topology=o	0						4	8.3	7.4	12					death-associated protein	4E-033	gi|114153188	143	108	108	63	100	1	1	1	Argas monolakensis	114153188 ABI52760.1 DEATH-ASSOCIATED 67083907 AAY66888.1 215497484 EEC06978.1 212511155 EEB14188.1 48096382 XP_392446.1 1 DAP-1 156550338 XP_001606045.1 PROTEIN-LIKE 194224016 XP_001500526.2 59857611 AAX08640.1 118151200 NP_001071526.1 108935974 Q5EAE6.3 DAP1_BOVIN 74354861 AAI03333.1 213511362 NP_001135055.1 209738330 ACI70034.1 189053104 BAG34726.1	SIMILAR TO FULL SHORT UNNAMED PRODUCT	death-associated protein	4e-50	Rh_micr-537	189	108
Protein synthesis machinery
RS-519	gi|260908430	119	ribosomal protein L34	ps	RS-519	360	M	*	0.752 3.298 0.007	CYT		13.568	11.22			ExpAA=0.00 First60=0.00 PredHel=0 Topology=i	0						0	13.4	6.7	5					ribosomal protein L34	1E-061	gi|194246089	238	119	119	99	100	1	1	1	Dermacentor variabilis	194246089 ACF35536.1 L34 67084025 AAY66947.1 149287152 ABR23475.1 60S 188572548 ACD65180.1 RPL34 215491926 EEC01567.1 160552261 ABX44836.1 28200280 AAO31772.1 156376672 XP_001630483.1 156217505 EDO38420.1 158187796 ABW23187.1 221102244 XP_002164392.1 221118674 XP_002163021.1	RIBOSOMAL SIMILAR TO	ribosomal protein L34	8e-65	Rh_ap-2200	238	119
RS-133	gi|260908630	121	60S ribosomal protein L35-like protein - truncated at 5 prime	ps	RS-133	366	K	*	0.707 3.017 0.006	CYT		14.063	11.46			ExpAA=0.00 First60=0.00 PredHel=0 Topology=i	0						0	8.3	3.3	4.1					60S ribosomal protein L35-like protein	3E-058	gi|194246099	226	121	123	96	98	3	1	1	Dermacentor variabilis	194246099 ACF35541.1 60S L35-LIKE 51011568 AAT92193.1 215494727 EEC04368.1 L35 67084047 AAY66958.1 197129383 ACH45881.1 2 73917399 Q69CJ9 RL35_OPHHA 38049476 AAR10441.1 149423506 XP_001516146.1 126294289 XP_001371906.1 47523710 NP_999491.1 51704217 Q29361 RL35_PIG 12957204 BAB32661.1 45268979 AAS55902.1 123299970 BAF45334.1 13385044 NP_079868.1 47059004 NP_997676.1 149245216 XP_001472032.1 132917…	RIBOSOMAL VARIANT SIMILAR TO FULL UNNAMED PRODUCT	ribosomal protein L35	3e-61	Der_and-71	226	121
RS-172	gi|260908314	132	40S ribosomal protein S12	ps	RS-172	399	M	*	0.765 2.914 0.006	CYT		14.324	6.51			ExpAA=0.00 First60=0.00 PredHel=0 Topology=o	0						0	6.1	6.8	0.8					40S ribosomal protein S12	4E-070	gi|30025643	266	132	132	99	100	1	1	1	Dermacentor variabilis	30025643 AAP04352.1 40S S12 67083929 AAY66899.1 149287166 ABR23482.1 215494869 EEC04510.1 219500954 XP_002246877.1 BRAFLDRAFT_109012 18845074 AAL79538.1 AF470687_1 210085124 EEA33608.1 158187834 ABW23206.1 RPS12 24266978 AAN52386.1 157690742 CAL69098.1 28566194 AAO43049.1 188572391 ACD65102.1	RIBOSOMAL HYPOTHETICAL TPE TPA	40S ribosomal protein S12	4e-73	Der_and-25	266	132
RS-401	gi|260908394	165	ribosomal protein L12	ps	RS-401	498	M	*	0.926 6.652 0.013	CYT		17.66	9.32			ExpAA=0.09 First60=0.09 PredHel=0 Topology=o	0						0	13.3	7.9	6.7					ribosomal protein L12	4E-086	gi|194246101	319	165	165	96	100	1	1	1	Dermacentor variabilis	194246101 ACF35542.1 L12 67083811 AAY66840.1 215495789 EEC05430.1 149287164 ABR23481.1 40S S2 51011528 AAT92173.1 158187756 ABW23167.1 RPL12 156549881 XP_001605642.1 195382531 XP_002049983.1 GJ20445 194144780 EDW61176.1 158187856 ABW23217.1 195122700 XP_002005849.1 GI18857 193910917 EDW09784.1 212509296 EEB12722.1 60S	RIBOSOMAL SIMILAR TO	40S ribosomal protein S2	1e-90	Rh_micro-1282	325	165
RS-691	gi|260908504	210	40S ribosomal protein S5	ps	RS-691	633	M	*	0.783 3.048 0.006	CYT		23.281	9.78			ExpAA=0.01 First60=0.00 PredHel=0 Topology=o	0						4	14.3	5.7	3.8					40S ribosomal protein S5	1E-114	gi|29825585	413	210	210	98	100	1	1	1	Dermacentor variabilis	29825585 AAO92286.1 40S S5 51011494 AAT92156.1 67083821 AAY66845.1 215507808 EEC17262.1 45269085 AAS55947.1 149286946 ABR23372.1 S7 161671282 ABX75493.1 71040619 BAE16013.1 40643036 CAD91445.1 156401438 XP_001639298.1 156226425 EDO47235.1 149016577 EDL75778.1 149016578 EDL75779.1 149016579 EDL75780.1 165970894 AAI58719.1 RPS5 61369836 AAX43400.1	RIBOSOMAL ISOFORM CRA_B	Ribosomal protein S7	1e-117	Rh_ap-4730	414	210
RS-590	gi|260908451	100	24 4.5 60S ribosomal protein L37	ps	RS-590	303	M	*	0.810 3.808 0.008	CYT		11.482	11.91			ExpAA=0.00 First60=0.00 PredHel=0 Topology=o	0						0	17	12	2	1 | 24 LCRRCGR|SS 0.557 *ProP* |				60S ribosomal protein L37	9E-048	gi|51011502	192	100	100	89	100	1	1	1	Ixodes pacificus	51011502 AAT92160.1 60S L37 67084011 AAY66940.1 149287110 ABR23454.1 161661043 ABX75388.1 L37A 189240862 XP_969650.2 L37E 121543941 ABM55635.1 L37-LIKE 70909885 CAJ17429.1 70909881 CAJ17427.1 121511940 ABM55421.1 149689112 ABR27899.1	RIBOSOMAL SIMILAR TO	60S ribosomal protein L37	7e-54	Der_and-14	201	98
RS-34	gi|67084029	140	60S ribosomal protein L23	ps	RS-34	423	M	*	0.843 4.314 0.009	BL		14.788	10.48			ExpAA=0.20 First60=0.20 PredHel=0 Topology=o	0						0	6.4	12.1	5					60S ribosomal protein L23	8E-074	gi|67084029	278	140	140	100	100	1	1	1	Ixodes scapularis	67084029 AAY66949.1 60S L23 66558956 XP_392812.2 CG3661-PA 156545547 XP_001605069.1 62083503 AAX62476.1 90819996 ABD98755.1 L17 23 112984274 NP_001037227.1 15081322 AAK83857.1 AF395586_1 49532860 BAD26665.1 54609237 AAV34834.1 116788749 ABK24983.1 212515267 EEB17438.1 91085777 XP_974360.1 L23E 157361531 ABV44723.1 L23-LIKE 121543837 ABM55583.1 161671298 ABX75501.1 193700054 XP_001949865.1 7090973…	RIBOSOMAL SIMILAR TO UNKNOWN	Ribosomal protein L23	8e-77	Rh_ap-1719	278	140
RS-386	gi|260908380	155	translation initiation factor 5A	ps	RS-386	468	M	*	0.467 0.958 0.002	CYT		17.091	5.63			ExpAA=0.82 First60=0.00 PredHel=0 Topology=o	0						0	11.6	7.7	3.2					translation initiation factor 5A [Ixodes scapularis]	1E-075	gi|67083957	284	155	155	87	100	1	1	1	Ixodes scapularis	67083957 AAY66913.1 5A 215503315 EEC12809.1 149286970 ABR23384.1 197210381 ACH48198.1 194746820 XP_001955852.1 GF24886 190623134 EDV38658.1 195402197 XP_002059693.1 GJ13513 194155907 EDW71091.1 195375371 XP_002046475.1 GJ12476 194153633 EDW68817.1 195135192 XP_002012018.1 GI16732 193918282 EDW17149.1 195012458 XP_001983653.1 GH15450 193897135 EDV96001.1 195430864 XP_002063468.1 GK21925 194159553 …	TRANSLATION INITIATION FACTOR	Amb_var-140 Translation initiation factor 5A (eIF-5A)	1e-89	Rh_ap-204	321	155
RS-938	gi|260908654	144	translation initiation factor 5A - truncated at 5 prime	ps	RS-938	435	S	*	0.720 2.263 0.005	CYT		15.711	6.18			ExpAA=0.41 First60=0.00 PredHel=0 Topology=o	0						1	11.8	7.6	3.5					translation initiation factor 5A [Ixodes scapularis]	7E-069	gi|67083957	262	144	155	87	93	12	1	1	Ixodes scapularis	67083957 AAY66913.1 5A 215503315 EEC12809.1 149286970 ABR23384.1 197210381 ACH48198.1 195135192 XP_002012018.1 GI16732 193918282 EDW17149.1 194746820 XP_001955852.1 GF24886 190623134 EDV38658.1 195402197 XP_002059693.1 GJ13513 194155907 EDW71091.1 195430864 XP_002063468.1 GK21925 194159553 EDW74454.1 195375371 XP_002046475.1 GJ12476 194153633 EDW68817.1 195586301 XP_002082916.1 GD11829 194194925 …	TRANSLATION INITIATION FACTOR	Amb_var-140 Translation initiation factor 5A (eIF-5A)	2e-81	Rh_ap-204	294	144
RS-603	gi|260908459	155	60S ribosomal protein L14	ps	RS-603	468	M	*	0.345 0.651 0.001	CYT		17.858	11.56			ExpAA=0.00 First60=0.00 PredHel=0 Topology=o	0						0	8.4	4.5	3.9					60S ribosomal protein L14	8E-058	gi|67084049	225	149	151	73	99	1	1	1	Ixodes scapularis	67084049 AAY66959.1 60S L14 215491293 EEC00934.1 161661041 ABX75387.1 164690959 BAF98662.1 148227832 NP_001084724.1 LOC414688 46329783 AAH68892.1 MGC83076 213514518 NP_001134252.1 209731864 ACI66801.1 158187762 ABW23170.1 RPL14 157422722 AAI53437.1 15293897 AAK95141.1 AF401569_1 74136127 NP_001027926.1 13559248 CAC36098.1 13559250 CAC36099.1	RIBOSOMAL HYPOTHETICAL	60S ribosomal protein L14	4e-82	Der_and-110	296	155
RS-104	gi|260908288	151	40S ribosomal protein S13	ps	RS-104	456	M	*	0.814 3.609 0.007	CYT		17.277	10.58			ExpAA=0.00 First60=0.00 PredHel=0 Topology=o	0						1	11.9	6	4.6					40S ribosomal protein S13	8E-079	gi|67084039	295	151	151	97	100	1	1	1	Ixodes scapularis	67084039 AAY66954.1 40S S13 114153108 ABI52720.1 47211519 CAF90315.1 124300811 BAF45901.1 61369380 AAX43326.1 4506685 NP_001008.1 13386034 NP_080809.1 39930505 NP_569116.1 49169798 NP_001001783.1 70778778 NP_001020513.1 55635357 XP_508306.1 73988612 XP_852037.1 1 73988614 XP_864902.1 2 82918165 XP_894950.1 82918971 XP_913564.1 109107163 XP_001086088.1 109467936 XP_001053043.1 149257465 XP_0014798…	RIBOSOMAL UNNAMED PRODUCT HYPOTHETICAL SIMILAR TO ISOFORM FULL CRA_C CRA_B VARIANT ORF	40S ribosomal protein S13	4e-84	Rh_micro-1412	303	151
RS-107	gi|260908290	156	40S ribosomal protein S10, putative	ps	RS-107	471	M	*	0.706 2.490 0.005	CYT		18.087	9.8			ExpAA=0.00 First60=0.00 PredHel=0 Topology=o	0						0	8.3	7.7	7.7					40S ribosomal protein S10 [Ixodes scapularis]	4E-085	gi|67083793	316	156	156	96	100	1	1	1	Ixodes scapularis	67083793 AAY66831.1 40S S10 215510984 EEC20437.1 149287004 ABR23401.1 172051244 ACB70397.1 62083437 AAX62443.1 20140136 Q962R9.1 RS10_SPOFR 15213808 AAK92179.1 AF400207_1 50344474 CAH04323.1 S10E 50344476 CAH04324.1 56462194 AAV91380.1 1 91080573 XP_967221.1 121512010 ABM55456.1	RIBOSOMAL FULL SIMILAR TO ISOFORM	ribosomal protein 1	4e-91	Rh_ap-777	326	156
RS-137	gi|260908304	64	ribosome associated membrane protein 4	ps	RS-137	195	M	*	0.324 0.710 0.001	BL		7.112	10.29			ExpAA=22.61 First60=22.34 PredHel=1 Topology=i37-59o	1	34.4	7.8	57.8		5	0	9.4	6.3	6.3					ribosome associated membrane protein 4 [Ixodes scapularis]	2E-028	gi|67084013	128	64	64	96	100	1	1	1	Ixodes scapularis	67084013 AAY66941.1 4 215492513 EEC02154.1 172051072 ACB70311.1 114153136 ABI52734.1 121511992 ABM55447.1 RIBOSOME-ASSOCIATED 161669192 ABX75448.1 RIBOSOME-ATTACHED 119629113 EAX08708.1 13 21 94397677 XP_992688.1 58219012 NP_001010897.1 STRESS-ASSOCIATED 2 165973970 NP_001107193.1 74751068 Q8N6R1.1 SERP2_HUMAN RAMP4-2 122140341 Q3T073.1 SERP2_BOVIN 125987634 Q6TAW2.2 SERP2_MOUSE 20810547 AAH29067…	RIBOSOME ASSOCIATED MEMBRANE CHROMOSOME OPEN READING FRAME SIMILAR TO ENDOPLASMIC RETICULUM FAMILY MEMBER FULL ALTNAME NOVEL ISOFORM CRA_A CRA_B CONSERVED HYPOTHETICAL	ribosome associated membrane protein 4	1e-31	Rh_micro-4008	128	64
RS-200	gi|260908326	136	ribosomal protein L22, putative	ps	RS-200	411	M	*	0.556 1.770 0.004	CYT		15.737	9.52			ExpAA=0.00 First60=0.00 PredHel=0 Topology=o	0						0	9.6	2.9	2.9					ribosomal protein L22 [Ixodes scapularis]	1E-061	gi|67083847	238	138	136	87	101	1	1	1	Ixodes scapularis	67083847 AAY66858.1 L22 215505843 EEC15337.1 149286942 ABR23370.1 60S 172051108 ACB70329.1 158187774 ABW23176.1 RPL22 24266951 AAN52375.1 188572532 ACD65172.1 209571488 NP_001129374.1 198414242 XP_002125710.1 198425643 XP_002126650.1 83415112 NP_001032766.1 LOC557397 78394989 AAI07819.1 123327 133777832 AAI15182.1 45383834 NP_989472.1 82111849 Q98TF8.1 RL22_CHICK 12381875 BAB21247.1	RIBOSOMAL SIMILAR TO PROPROTEIN HYPOTHETICAL ZGC	60S ribosomal protein L22	7e-75	Rh_micro-873	272	136
RS-373	gi|260908374	152	39S ribosomal protein L51, putative	ps	RS-373	459	M	*	0.526 1.179 0.002	CYT		18.34	11.1			ExpAA=0.00 First60=0.00 PredHel=0 Topology=o	0						0	8.6	5.9	7.2					39S ribosomal protein L51, putative	1E-061	gi|215496996	238	151	151	71	100	1	1	1	Ixodes scapularis	215496996 EEC06636.1 39S L51 193577865 XP_001944395.1 AGAP003770-PA 193720539 XP_001949776.1 110758045 XP_001120055.1 CG13098-PA 91076700 XP_972001.1 170050019 XP_001859028.1 167871631 EDS35014.1 157125332 XP_001654295.1 108873670 EAT37895.1 118780656 XP_310309.5 116130960 EAA06096.4 125986995 XP_001357260.1 GA12045 195156267 XP_002019022.1 GL25644 121995672 Q29PG4.1 RM51_DROPS L51MT MRP-L51 5464…	RIBOSOMAL SIMILAR TO MITOCHONDRIAL FULL SHORT ALTNAME FLAGS PRECURSOR	similar to mitochondrial ribosomal protein L51 CG13098-PA	1e-83	Rh_micro-1285	301	151
RS-395	gi|260908386	120	ribosomal protein S20, putative	ps	RS-395	363	M	*	0.856 4.410 0.009	CYT		13.215	9.83			ExpAA=0.00 First60=0.00 PredHel=0 Topology=o	0						4	17.5	4.2	5.8					ribosomal protein S20 [Ixodes scapularis]	5E-057	gi|67083815	223	121	121	93	100	1	1	1	Ixodes scapularis	67083815 AAY66842.1 S20 215505660 EEC15154.1 114153218 ABI52775.1 149286918 ABR23358.1 40S 40643004 CAD91428.1 188572484 ACD65148.1 RPS20 157690766 CAL69110.1 198436691 XP_002129863.1 MGC82136 188572397 ACD65105.1 118086993 XP_428540.2 166952373 ABZ04269.1	RIBOSOMAL TPE TPA SIMILAR TO	ribosomal protein S20	2e-63	Rh_micro-2109	233	120
RS-447	gi|260908407	181	ribosomal protein L13, putative	ps	RS-447	546	M	*	0.919 6.415 0.013	CYT		21.587	9.41			ExpAA=0.00 First60=0.00 PredHel=0 Topology=o	0						0	9.9	3.9	5.5					ribosomal protein L13, putative	1E-081	gi|215494416	305	180	181	76	99	1	1	1	Ixodes scapularis	215494416 EEC04057.1 L13 170050843 XP_001861494.1 39S 167872296 EDS35679.1 91086957 XP_973003.1 157137689 XP_001657133.1 108880790 EAT45015.1 158298887 XP_319028.4 AGAP009908-PA 157014102 EAA14080.4 194766467 XP_001965346.1 GF20676 190617956 EDV33480.1 195386468 XP_002051926.1 GJ24452 194148383 EDW64081.1 195433048 XP_002064527.1 GK23896 194160612 EDW75513.1 195114384 XP_002001747.1 GI17018 19391…	RIBOSOMAL SIMILAR TO MITOCHONDRIAL	mitochondrial ribosomal protein L13	1e-107	Rh_ap-2790	380	181
RS-451	gi|260908409	151	40S ribosomal protein S14	ps	RS-451	456	M	*	0.531 2.003 0.004	CYT		16.197	10.31			ExpAA=0.04 First60=0.04 PredHel=0 Topology=i	0						1	11.9	11.3	5.3					ribosomal protein S14 [Ixodes pacificus]	4E-078	gi|51011526	293	151	151	96	100	1	1	1	Ixodes scapularis	51011526 AAT92172.1 S14 67084041 AAY66955.1 215509304 EEC18757.1 40S 149286948 ABR23373.1 41152464 NP_956320.1 37748505 AAH59561.1 110671466 ABG81984.1 S14E 116488050 ABJ98607.1 61369149 AAX43292.1 5032051 NP_005608.1 31981100 NP_065625.2 62859657 NP_001016722.1 LOC549476 68160915 NP_001020241.1 68160922 NP_001020242.1 71895291 NP_001025790.1 148222757 NP_001080235.1 57085269 XP_536466.1 1 739536…	RIBOSOMAL HYPOTHETICAL SIMILAR TO ISOFORM FULL PDB KK CHAIN K STRUCTURE A MAMMALIAN SUBUNIT WITHIN AN COMPLEX OBTAINED BY DOCKING HOMOLOGY MODELS RNA PROTEINS INTO MAP UNNAMED PRODUCT CRA_A VARIANT	40S ribosomal protein S14	4e-83	Der_and-179	300	151
RS-595	gi|260908453	56	40S ribosomal protein S29	ps	RS-595	171	M	*	0.768 2.713 0.005	CYT		6.653	9.8			ExpAA=0.00 First60=0.00 PredHel=0 Topology=o	0						0	3.6	10.7	5.4					40S ribosomal protein S29 gi|67083965|gb|AAY66917.1| ribosomal	2E-028	gi|75029827	128	56	56	98	100	1	1	1	Ixodes scapularis	75029827 Q4PM47.1 RS29_IXOSC 40S S29 67083965 AAY66917.1 149287094 ABR23446.1 215500371 EEC09865.1 114152978 ABI52655.1 30267905 AAP21827.1 170596567 XP_001902812.1 158589277 EDP28339.1 219423062 XP_002209330.1 BRAFLDRAFT_208507 219442930 XP_002219230.1 BRAFLDRAFT_224271 210113616 EEA61383.1 210123487 EEA71188.1 156387492 XP_001634237.1 156221318 EDO42174.1 110756649 XP_001120566.1 CG8495-PA 1193…	FULL RIBOSOMAL HYPOTHETICAL SIMILAR TO ISOFORM A	40S ribosomal protein S29	1e-31	Der_and-185	128	56
RS-611	gi|260908467	117	RNA polymerase II transcription elongation factor, putative	ps	RS-611	354	M	*	0.657 1.825 0.004	CYT		13.087	4.74			ExpAA=0.01 First60=0.00 PredHel=0 Topology=o	0						0	12.8	6.8	6				Gel_Band_#1_1 |Gel_Band_#2_1 |Gel_Band_#3_4 |Gel_Band_#4_1 |Gel_Band_#6_1 |Gel_Band_#7_3 |Gel_Band_#8_7 |Gel_Band_#9_1 |Gel_Band_#11_6 |Gel_Band_#12_1 |Gel_Band_#13_1 |Gel_Band_#15_1 |	RNA polymerase II transcription elongation factor, putative	8E-057	gi|215491726	222	120	120	91	100	1	1	1	Ixodes scapularis	215491726 EEC01367.1 219497327 XP_002245242.1 BRAFLDRAFT_131718 210086875 EEA35275.1 212510541 EEB13698.1 91087169 XP_975384.1 AGAP011535-PA 109086753 XP_001087401.1 1 66506260 XP_623140.1 CG9291-PB 2 66506257 XP_392666.2 58379541 XP_309973.2 55244288 EAA05684.3 221222026 ACM09674.1 114620737 XP_519811.2 P15	RNA POLYMERASE II TRANSCRIPTION ELONGATION FACTOR HYPOTHETICAL B POLYPEPTIDE SIMILAR TO SIII ELONGIN C ISOFORM SUBUNIT	RNA polymerase II transcription elongation factor Elongin/SIII, subunit elongin	9e-66	Amb_caj-731	241	117
RS-67	gi|260908489	190	60S ribosomal protein L9	ps	RS-67	573	M	*	0.607 1.490 0.003	CYT		21.76	10.16			ExpAA=0.01 First60=0.00 PredHel=0 Topology=o	0						0	12.6	5.8	2.1					60S ribosomal protein L9 [Ixodes scapularis]	8E-094	gi|67083791	345	189	189	92	100	1	1	1	Ixodes scapularis	67083791 AAY66830.1 60S L9 215492121 EEC01762.1 149287182 ABR23490.1 158187750 ABW23164.1 RPL9 126331715 XP_001365799.1 70909653 CAJ17250.1 L9E 60551107 AAH90911.1 133777830 AAI15140.1 62083401 AAX62425.1 607793 AAB01041.1 1323733 AAB01040.1 197127672 ACH44170.1 1 56462202 AAV91384.1 13	RIBOSOMAL SIMILAR TO RAT HOMOLOGUE VARIANT	60S ribosomal protein L9	1e-105	Rh_ap-751	374	190
RS-678	gi|260908495	154	ribosomal protein L24	ps	RS-678	465	M	*	0.668 2.420 0.005	CYT		17.034	11.48			ExpAA=0.01 First60=0.00 PredHel=0 Topology=o	0						0	9.7	5.2	3.9	1 | 74 TKRRTKR|TA 0.794 *ProP* |			Gel_Band_#3_3 |Gel_Band_#6_9 |Gel_Band_#8_6 |Gel_Band_#16_2 |Gel_Band_#19_5 |Gel_Band_#21_4 |	60S ribosomal protein L24, putative	7E-075	gi|215503176	282	154	154	90	100	1	1	1	Ixodes scapularis	215503176 EEC12670.1 60S L24 114153256 ABI52794.1 149286904 ABR23351.1 161669228 ABX75466.1 156547333 XP_001601399.1 L24E 70909783 CAJ17317.1 194765833 XP_001965030.1 GF21662 190617640 EDV33164.1 110761627 XP_001119826.1 CG9282-PA 70909779 CAJ17315.1 70909777 CAJ17314.1	RIBOSOMAL SIMILAR TO	60s ribosomal protein L24	6e-81	Der_and-238	292	154
RS-766	gi|260908530	156	ubiquitin/ribosomal protein S27a fusion protein	ps	RS-766	471	M	*	0.856 4.463 0.009	CYT		17.079	9.59			ExpAA=0.00 First60=0.00 PredHel=0 Topology=o	0						1	9.6	6.4	3.8				Gel_Band_#26_6 |	40S ribosomal protein S27A, putative	2E-082	gi|215490569	307	156	169	95	92	14	1	1	Ixodes scapularis	215490569 EEC00212.1 40S S27A 67083981 AAY66925.1 114152964 ABI52648.1 194246105 ACF35544.1 149287148 ABR23473.1 188572494 ACD65153.1 RPS27A 161661039 ABX75386.1 60S L40A 18071662 AAL55470.1 72006620 XP_784247.1 115970083 XP_001184819.1 188572401 ACD65107.1	RIBOSOMAL UBIQUITIN FUSION SIMILAR TO	Ubiquitin/40S ribosomal protein S27a fusion	1e-85	Rh_ap-4726	308	156
RS-78	gi|260908536	161	ribosomal protein L21	ps	RS-78	486	M	*	0.756 2.578 0.005	CYT		18.836	11.04			ExpAA=0.00 First60=0.00 PredHel=0 Topology=o	0						0	5.6	8.7	5.6					ribosomal protein L21 [Ixodes scapularis]	1E-084	gi|67084019	314	161	161	89	100	1	1	1	Ixodes scapularis	67084019 AAY66944.1 L21 215493478 EEC03119.1 149287078 ABR23438.1 45269083 AAS55946.1 172051052 ACB70301.1 61654654 AAX48853.1 54292803 AAV32453.1 156536951 XP_001608245.1 15213768 AAK92159.1 AF400187_1 160550237 ABX44823.1 60S RPL21 22758890 AAN05604.1	RIBOSOMAL SIMILAR TO	ribosomal protein L21	2e-91	Der_and-164	327	161
RS-815	gi|260908546	192	similar to eukaryotic translation initiation factor 3 subunit 2 beta	ps	RS-815	579	M	*	0.724 2.481 0.005	CYT		20.947	6.28			ExpAA=0.03 First60=0.01 PredHel=0 Topology=o	0						0	12	8.3	1					serine/threonine kinase receptor-associated protein, putative	1E-067	gi|215503003	258	133	133	91	100	1	1	1	Ixodes scapularis	215503003 EEC12497.1 RECEPTOR-ASSOCIATED 91080113 XP_967415.1 3 2 188572343 ACD65081.1 193599156 XP_001942684.1 66500045 XP_392780.2 TRIP1 CG8882-PA 195576644 XP_002078185.1 GD22675 194190194 EDX03770.1 17648041 NP_523478.1 195342592 XP_002037884.1 GM18055 3122262 O02195.1 EIF3I_DROME EIF3I EIF-3-BETA TRIP-1 2062708 AAB53431.1 7296910 AAF52183.1 21428472 AAM49896.1 LD24026P 194132734 EDW54302.1 2…	SERINE THREONINE KINASE SIMILAR TO EUKARYOTIC TRANSLATION INITIATION FACTOR SUBUNIT BETA FULL I SHORT ALTNAME HOMOLOG	Translation initiation factor 3, subunit i (eIF-3i)/TGF-beta	1e-108	Rh_ap-1070	385	189
RS-83	gi|260908554	208	ribosomal protein S8	ps	RS-83	627	M	*	0.445 1.217 0.002	CYT		23.939	10.5			ExpAA=0.00 First60=0.00 PredHel=0 Topology=o	0						0	9.1	8.7	3.4	1 | 25 KPLRKKR|KF 0.702 *ProP* |				ribosomal protein S8, putative	1E-117	gi|215510703	422	208	208	98	100	1	1	1	Ixodes scapularis	215510703 EEC20156.1 S8 67083817 AAY66843.1 74271822 NP_001011604.2 116256285 O76756.2 RS8_APIME 40S 74136913 AAC28863.2 149689088 ABR27879.1 156547512 XP_001604111.1 62857979 NP_001016566.1 LOC549320 89272006 CAJ83695.1 110645329 AAI18704.1 212509516 EEB12885.1 166952355 ABZ04260.1 RPS8 47550881 NP_999958.1 54039530 P62247.2 RS8_DANRE 45504875 AAS66962.1 50369310 AAH76163.1 126305814 XP_00137609…	RIBOSOMAL FULL SIMILAR TO HYPOTHETICAL	40S ribosomal protein S8	1e-120	Rh_ap-761	424	208
RS-108	gi|149287034	105	60S ribosomal protein L44, putative	ps	RS-108	318	M	*	0.792 3.877 0.008	CYT		12.535	10.63			ExpAA=0.00 First60=0.00 PredHel=0 Topology=i	0						0	7.6	8.6	2.9					60S ribosomal protein L44	2E-057	gi|149287034	224	105	105	100	100	1	1	1	Ornithodoros parkeri	149287034 ABR23416.1 60S L44 51011508 AAT92163.1 67083897 AAY66883.1 215506089 EEC15583.1 114153164 ABI52748.1 166952325 ABZ04245.1 RPL36A 160552269 ABX44840.1 221111979 XP_002161180.1 158187804 ABW23191.1 156376660 XP_001630477.1 156217499 EDO38414.1 115738180 XP_797556.2 115977032 XP_001178198.1 22203732 AAM94276.1	RIBOSOMAL SIMILAR TO	60 S ribosomal protein L44	1e-60	Der_and-34	224	105
RS-66	gi|260908487	84	40S ribosomal protein S27	ps	RS-66	255	M	*	0.585 1.637 0.003	BL		9.459	9.65			ExpAA=1.55 First60=1.21 PredHel=0 Topology=o	0						0	14.3	6	7.1					40s ribosomal protein S27	4E-042	gi|149287134	173	84	84	97	100	1	1	1	Ornithodoros parkeri	149287134 ABR23466.1 40S S27 67084021 AAY66945.1 114153142 ABI52737.1 161669268 ABX75486.1 150984616 ABR87563.1 27 150984618 ABR87564.1 150984620 ABR87565.1 150984622 ABR87566.1 150984624 ABR87567.1 150984628 ABR87569.1 150984630 ABR87570.1 150984632 ABR87571.1 150984634 ABR87572.1 150984636 ABR87573.1 150984638 ABR87574.1 150984640 ABR87575.1 150984642 ABR87576.1 150984644 ABR87577.1 150984648 A…	RIBOSOMAL SMALL SUBUNIT	40s ribosomal protein S27	7e-46	Der_and-209	175	84
RS-85	gi|260908556	77	60S ribosomal protein L29	ps	RS-85	234	M	*	0.753 4.333 0.009	CYT		8.853	11.83			ExpAA=0.00 First60=0.00 PredHel=0 Topology=i	0						1	6.5	5.2	2.6					60S ribosomal protein L29	3E-021	gi|149286958	103	74	74	67	100	1	1	1	Ornithodoros parkeri	149286958 ABR23378.1 60S L29 109508798 XP_001075941.1 P23 118096682 XP_001233581.1 109087387 XP_001092860.1 HEPARIN-BINDING 109039258 XP_001091393.1 2 109039261 XP_001091271.1 1 62460424 NP_001014862.1 75039976 Q58DW3 RL29_BOVIN 58760370 AAW82095.1 61552987 AAX46331.1 74268009 AAI02219.1 149728613 XP_001494509.1 119585586 EAW65182.1 119585587 EAW65183.1 114587112 XP_001151583.1 60653385 AAX29387.1	RIBOSOMAL SIMILAR TO CELL SURFACE HIP ISOFORM HEPARIN BINDING CRA_A	60S ribosomal protein L29	1e-39	Der_and-380	154	75
Protein export machinery
RS-328	gi|260908358	111	signal recognition particle 14 kD protein, putative	pe	RS-328	336	M	*	0.240 0.520 0.001	CYT		12.491	10			ExpAA=0.00 First60=0.00 PredHel=0 Topology=o	0						2	12.6	4.5	6.3					signal recognition particle 14 kD protein, putative	3E-052	gi|215506508	207	111	111	91	100	1	1	1	Ixodes scapularis	215506508 EEC16002.1 14 198420353 XP_002128042.1 14KDA 55742448 NP_001006889.1 50604187 AAH77688.1 89267466 CAJ83595.1 SRP14 125858670 AAI29773.1 LOC100037226 147905706 NP_001090278.1 LOC779186 67678109 AAH97760.1 MGC115450 126697416 ABO26665.1 197127566 ACH44064.1 4 57529956 NP_001006478.1 53136280 CAG32500.1 109080614 XP_001092939.1 1 109080608 XP_001093272.1	SIGNAL RECOGNITION PARTICLE KD SIMILAR TO HOMOLOGOUS ALU RNA BINDING NOVEL HYPOTHETICAL KDA VARIANT ISOFORM	hypothetical secreted protein	0.95	Amby-am-230	25.4	21
RS-498	gi|260908420	78	Signal recognition particle, subunit Srp9	pe	RS-498	237	M	*	0.732 2.456 0.005	CYT		9.364	9.26			ExpAA=0.00 First60=0.00 PredHel=0 Topology=o	0						0	12.8	1.3	1.3					signal recognition particle, subunit Srp9, putative	2E-036	gi|215503889	154	78	78	93	100	1	1	1	Ixodes scapularis	215503889 EEC13383.1 SRP9 219505582 XP_002248948.1 BRAFLDRAFT_274292 210082903 EEA31555.1 115768080 XP_001178791.1 47215826 CAF96789.1 209735188 ACI68463.1 9 60691760 AAX30590.1 SJCHGC05368 41055367 NP_957390.1 29436534 AAH49522.1 209735674 ACI68706.1 209738078 ACI69908.1 221219666 ACM08494.1 209737652 ACI69695.1 209736610 ACI69174.1	SIGNAL RECOGNITION PARTICLE SUBUNIT HYPOTHETICAL UNNAMED PRODUCT KDA	Signal recognition particle, subunit Srp9	2e-40	Rh_ap-983	157	78
RS-91	gi|260908604	172	signal peptidase, putative - truncated at 5 prime	pe	RS-91	519	A	*	0.196 0.389 0.001 signal peptide predicted by SignalP	SIG	24-25	19.477	7.04	16.977	7.03	ExpAA=22.31 First60=20.89 PredHel=1 Topology=o4-26i	1	12.8	2.3	84.9		146	3	14.5	5.2	1.7					probable microsomal signal peptidase 22 kDa subunit [Ixodes scapularis]	3E-084	gi|67084067	313	172	179	83	96	8	1	1	Ixodes scapularis	67084067 AAY66968.1 22 215493409 EEC03050.1 212515337 EEB17499.1 23 91080939 XP_974274.1 3 110767674 XP_001122788.1 SPC22 148298671 NP_001091763.1 95102772 ABF51327.1 195394487 XP_002055874.1 GJ10623 194142583 EDW58986.1 195108489 XP_001998825.1 GI23418 193915419 EDW14286.1 157112284 XP_001657476.1 94468448 ABF18073.1 108883749 EAT47974.1 219496186 XP_002244720.1 BRAFLDRAFT_131547 210087441 EEA35…	PROBABLE MICROSOMAL SIGNAL PEPTIDASE KDA SUBUNIT KD SIMILAR TO COMPLEX SPASE HYPOTHETICAL	Signal peptidase complex subunit	3e-98	Rh_ap-7164	350	172
Protein modification machinery
RS-279	gi|260908612	198	thioredoxin peroxidase - truncated at 5 prime	pm	RS-279	597	D	*	0.722 2.519 0.005	CYT		22.286	5.67			ExpAA=9.43 First60=9.43 PredHel=0 Topology=o	0						2	10.1	7.1	6.6					alkyl hydroperoxide reductase, thiol specific antioxidant, putative	1E-098	gi|215505794	362	195	221	87	88	26	1	1	Ixodes scapularis	215505794 EEC15288.1 149287010 ABR23404.1 126697356 ABO26635.1 2 195447650 XP_002071309.1 GK25196 194167394 EDW82295.1 194768002 XP_001966103.1 GF19402 190622988 EDV38512.1 121543961 ABM55645.1 195133642 XP_002011248.1 GI16105 193907223 EDW06090.1 194895565 XP_001978284.1 GG17772 190649933 EDV47211.1 66548188 XP_393445.2 1 CG1633-PA 58377838 XP_308081.2 THIOREDOXIN-DEPENDENT AGAP011054-PA 5524617…	ALKYL HYDROPEROXIDE REDUCTASE THIOL SPECIFIC ANTIOXIDANT THIOREDOXIN PEROXIDASE CYTOSOLIC SIMILAR TO ISOFORM A	Alkyl hydroperoxide reductase, thiol specific antioxidant	1e-114	Rh_ap-2602	404	197
RS-310	gi|260908348	165	cyclophilin A	pm	RS-310	498	M	*	0.271 0.507 0.001	CYT		17.479	8.36			ExpAA=0.00 First60=0.00 PredHel=0 Topology=o	0						0	13.9	14.5	4.2				Gel_Band_#24_2 |	cyclophilin A	5E-077	gi|189339121	289	155	188	87	82	1	1	1	Haemaphysalis longicornis	189339121 BAG41813.1 156536889 XP_001607048.1 PEPTIDYL-PROLYL CIS-TRANS 2 156536891 XP_001607038.1 1 121543595 ABM55516.1 156550663 XP_001605203.1 215502877 EEC12371.1 215259805 ACJ64394.1 157130325 XP_001655662.1 108871914 EAT36139.1 94468418 ABF18058.1 189014678 ACD69575.1 ISOMERASE-1 189014680 ACD69576.1 193605850 XP_001945103.1 CG9916-PA	CYCLOPHILIN A SIMILAR TO ISOMERASE ISOFORM F PPIF CYCLOPHYLIN	Cyclophilin type peptidyl-prolyl cis-trans isomerase	6e-93	Rh_ap-1998	332	165
RS-39	gi|260908382	220	glutathione S-transferase, putative	pm	RS-39	663	M	*	0.742 2.684 0.005	CYT		25.279	8.75			ExpAA=0.01 First60=0.00 PredHel=0 Topology=o	0						0	8.6	7.3	5.9					glutathione S-transferase, putative	1E-078	gi|215504275	296	216	220	61	98	4	5	1	Ixodes scapularis	215504275 EEC13769.1 S-TRANSFERASE 51011500 AAT92159.1 2 19848969 AAL99403.1 AF366931_1 196476641 ACG76188.1 215501798 EEC11292.1 215500076 EEC09570.1 215501797 EEC11291.1 215500074 EEC09568.1 215503488 EEC12982.1 215508883 EEC18337.1	GLUTATHIONE	glutathione S-transferase 2	1e-124	Rh_ap-1560	436	220
RS-439	gi|260908405	111	golgi vesicular membrane trafficking protein p18	pm	RS-439	336	M	*	0.936 6.691 0.013	CYT		12.584	9.47			ExpAA=20.08 First60=0.00 PredHel=1 Topology=i89-108o	1	17.1	2.7	80.2	1	3	0	14.4	7.2	0.9					golgi vesicular membrane trafficking protein p18	4E-045	gi|215510644	183	110	107	83	103	1	1	1	Ixodes scapularis	215510644 EEC20097.1 P18 67083881 AAY66875.1 114153216 ABI52774.1 219458940 XP_002227190.1 BRAFLDRAFT_125614 210105275 EEA53288.1 219461795 XP_002228609.1 BRAFLDRAFT_60275 210103885 EEA51915.1 126343225 XP_001377175.1 BET1 91092516 XP_969661.1 CG14084 CG14084-PA 149643065 NP_001092627.1 1 148877424 AAI46172.1 156541564 XP_001600460.1 ENSANGP00000016675 50732499 XP_418664.1	GOLGI VESICULAR MEMBRANE TRAFFICKING HYPOTHETICAL SIMILAR TO HOMOLOG BLOCKED EARLY IN TRANSPORT	golgi vesicular membrane trafficking protein p18	2E-047	gi|67083881	180	110
RS-684	gi|196476681	37	putative oligosaccharyltransferase subunit	pm	RS-684	114	M	*		BL	25-26	3.983	6.51	1.406	8.51	ExpAA=22.47 First60=22.47 PredHel=1 Topology=i7-29o	1	59.5	21.6	18.9		8	0	10.8	2.7	2.7					putative oligosaccharyltransferase subunit	8E-012	gi|196476681	72.8	37	37	97	100	1	1	1	Amblyomma americanum	196476681 ACG76206.1 67084023 AAY66946.1 147905586 NP_001082190.1 P11F3 17976971 BAB79592.1 149633096 XP_001509875.1 HCG23722 126303565 XP_001380326.1 119621053 EAX00648.1 109102372 XP_001088436.1 CG33774-PA 76629994 XP_874312.1 124378005 NP_077780.3 DOLICHYL-DIPHOSPHOOLIGOSACCHARIDE--PROTEIN 4 197927401 NP_001128162.1 197927403 NP_001128163.1 197927406 NP_001128164.1 197927408 NP_001128165.1 109…	OLIGOSACCHARYLTRANSFERASE SUBUNIT SIMILAR TO GLYCOSYLTRANSFERASE FULL UNNAMED PRODUCT RIKEN CDNA GENE ISOFORM CRA_A VARIANT	putative oligosaccharyltransferase subunit	5e-15	Der_and-203	72.8	37
RS-69		127	salivary selenoprotein M precursor with Golgi retention signal	pm	RS-69	384	M	*	0.369 0.755 0.002 signal peptide predicted by SignalP	SIG	17-18	14.542	4.71	12.811	4.64	ExpAA=0.00 First60=0.00 PredHel=0 Topology=o	0						0	6.3	7.1	4.7					salivary selenoprotein M precursor	1E-037	gi|67083573	158	117	129	69	91	2	1	1	Ixodes scapularis	67083573 AAY66722.1 115291344 ABI93178.1 91090266 XP_970337.1 156542755 XP_001600851.1 71467677 CAI44701.1 212274308 NP_001085717.2 190358766 Q6GP98.2 157388999 NP_840071.2 172046122 Q802G7.2 29648551 AAO86698.1 74213734 BAE43327.1 17975597 NP_536355.1 189034058 Q8WWX9.3 17223709 AAK95397.1 34783335 AAH30236.1 34784770 AAH13421.1 45786085 AAH68004.1	SALIVARY SELENOPROTEIN M PRECURSOR SIMILAR TO SELM_XENLA FULL SHORT SELM FLAGS SELM_DANRE UNNAMED PRODUCT SELM_HUMAN	salivary selenoprotein M precursor	3e-65	Rh_ap-379	240	127
RS-878	gi|260908560	244	Protein disulfide isomerase (prolyl 4-hydroxylase beta subunit)	pm	RS-878	735	M	*	0.740 2.694 0.005 signal peptide predicted by SignalP	SIG	19-20	26.789	7.64	24.709	6.71	ExpAA=2.65 First60=2.65 PredHel=0 Topology=o	0						4	12.7	6.1	3.7					secreted protein, putative	3E-092	gi|215499012	341	234	244	74	96	12	11	1	Ixodes scapularis	215499012 EEC08506.1 196476671 ACG76201.1 ERP29 212510717 EEB13839.1 156544624 XP_001604220.1 193678927 XP_001951008.1 219472584 XP_002233751.1 BRAFLDRAFT_283036 210098594 EEA46701.1 219436829 XP_002216192.1 BRAFLDRAFT_264882 210116707 EEA64450.1 110751310 XP_001120162.1 CG7225-PA 118098539 XP_415173.2 67476967 P81628 ERP29_CHICK 53135086 CAG32394.1	SECRETED ENDOPLASMIC RETICULUM HYPOTHETICAL SIMILAR TO WINDBEUTEL	hypothetical conserved secreted protein	1e-122	Rh_ap-644	430	244
RS-99	gi|260908592	163	glycosyltransferase, putative	pm	RS-99	492	M	*	0.617 1.488 0.003	CYT		17.678	5.33			ExpAA=0.04 First60=0.02 PredHel=0 Topology=o	0						1	15.3	8	3.7					glycosyltransferase, putative	4E-074	gi|215500022	279	163	164	84	99	1	1	1	Ixodes scapularis	215500022 EEC09516.1 47225283 CAG09783.1 26326577 BAC27032.1 112292490 AAI21824.1 28 2 148683445 EDL15392.1 MCG145726 110645892 AAI19773.1 28893089 NP_796104.1 1-LIKE 26325034 BAC26271.1 13385754 NP_080523.1 1 12852844 BAB29554.1 81905638 Q9D8C3.1 ALG13_MOUSE UDP-N-ACETYLGLUCOSAMINE ALG13 DOMAIN-CONTAINING 12842180 BAB25504.1 26354244 BAC40750.1 126540764 CAM45936.1 ASPARAGINE-LINKED 13 S. 148682…	GLYCOSYLTRANSFERASE UNNAMED PRODUCT DOMAIN CONTAINING FULL TRANSFERASE SUBUNIT HOMOLOG ALTNAME GLYCOSYLATION CEREVISIAE ISOFORM CRA_C CRA_B SIMILAR TO HYPOTHETICAL	Predicted glycosyltransferase	6e-87	Rh_micro-958	312	163
Proteasome machinery
RS-242	gi|260908336	73	Ubiquitin-like protein	prot	RS-242	222	M	*	0.821 3.710 0.007	CYT		8.634	7.76			ExpAA=0.00 First60=0.00 PredHel=0 Topology=o	0						0	8.2	5.5	.					hypothetical protein BRAFLDRAFT_124729 [Branchiostoma floridae]	5E-034	gi|219453361	146	73	73	89	100	1	1	1	Branchiostoma floridae	219453361 XP_002224418.1 BRAFLDRAFT_124729 219496140 XP_002244698.1 BRAFLDRAFT_116425 210087419 EEA35796.1 210108104 EEA56018.1 212509184 EEB12652.1 221109132 XP_002157117.1 CG3450-PA 91078218 XP_969246.1 148227592 NP_001089053.1 UBL5 57870140 AAH89084.1 186972136 NP_001119591.1 UBIQUITIN-LIKE 5 134023998 AAI35840.1 110645764 AAI18888.1 170284687 AAI61316.1 161671302 ABX75503.1 126322897 XP_00136…	HYPOTHETICAL CONSERVED SIMILAR TO UBIQUITIN LIKE BEACON HOMO SAPIENS	Endoplasmic reticulum glucose-regulated protein (GRP94/endoplasmin), HSP90	2	Rh_ap-291	24.3	41
RS-900	gi|260908568	148	ubiquitin-conjugating enzyme	prot	RS-900	447	M	*	0.719 2.399 0.005	CYT		16.36	7.64			ExpAA=0.00 First60=0.00 PredHel=0 Topology=o	0						1	13.5	3.4	9.5					effete [Drosophila melanogaster]	2E-062	gi|24646906	241	148	147	80	101	1	1	1	synthetic construct	24646906 NP_731941.1 187117170 NP_001119686.1 58381090 XP_310998.2 AGAP000145-PA 91077526 XP_970430.1 UBIQUITIN-CONJUGATING E2-17 UBIQUITIN-PROTEIN 156550189 XP_001605481.1 157134117 XP_001663154.1 E2 194743322 XP_001954149.1 GF18131 194900836 XP_001979961.1 GG21088 195061220 XP_001995948.1 GH14086 195113175 XP_002001144.1 GI10619 195143851 XP_002012910.1 GL23670 195328929 XP_002031164.1 GM25828 …	EFFETE SIMILAR TO ENZYME KDA LIGASE UBIQUITIN CARRIER EFF FULL ALTNAME PDB A CHAIN CRYSTALLOGRAPHIC STRUCTURE CONJUGATING FROM CAENORHABDITIS ELEGANS FUNCTIONAL EVOLUTIONARY SIGNIFICANCE LETHAL FAMILY MEMBER HYPOTHETICAL CONFIRMED BY TRANSCRIPT EVIDENCE BRIGGSAE	Ubiquitin-protein ligase	7e-66	Rh_micro-2330	242	148
RS-902	gi|260908642	169	ubiquitin protein ligase, putative - truncated at 5 prime	prot	RS-902	510	L	*	0.733 2.352 0.005	CYT		18.454	5.3			ExpAA=0.16 First60=0.02 PredHel=0 Topology=o	0						2	10.1	4.7	7.1					similar to Ubiquitin conjugating enzyme 4 CG8284-PA	1E-077	gi|110748673	291	169	199	81	85	31	1	1	Apis mellifera	110748673 XP_001120470.1 4 CG8284-PA 215498488 EEC07982.1 156553415 XP_001599342.1 UBIQUITIN-CONJUGATING E2-25KD 189235252 XP_971328.2 ENZYME-LIKE 169234708 NP_001108475.1 18700471 BAB85203.1 22474521 BAC10625.1 193661971 XP_001947899.1 195015448 XP_001984204.1 GH16318 193897686 EDV96552.1 195376971 XP_002047266.1 GJ12033 194154424 EDW69608.1 24661830 NP_524010.2 195490732 XP_002093264.1 GE20867 …	SIMILAR TO UBIQUITIN CONJUGATING ENZYME LIGASE FULL KDA ALTNAME CARRIER	Ubiquitin-protein ligase	3e-94	Rh_micro-4780	337	169
Energy metabolism
RS-326	gi|260908356	73	cytochrome oxidase subunit VIIc	met en	RS-326	222	M	*	0.655 2.638 0.005	CYT		8.115	11.4			ExpAA=20.71 First60=13.86 PredHel=1 Topology=i47-66o	1	26	9.6	64.4		7	0	15.1	8.2	4.1					cytochrome oxidase subunit VIIc	2E-029	gi|51011612	131	73	73	84	100	1	1	1	Ixodes pacificus	51011612 AAT92215.1 190702313 ACE75209.1 OXIDASE-LIKE 118104378 XP_429181.2 33339191 AAQ14276.1 AF255352_1 149408429 XP_001509034.1 11B 61213000 Q8SPI1.1 COX7C_MACFA 7C 75056694 Q53CG2.1 COX7C_MACSL 19716072 BAB86809.1 56609191 AAW03185.1 170045651 XP_001850414.1 167868616 EDS31999.1 38604929 Q8SQ80.1 COX7C_PAPHA 19773479 BAB86875.1 73952314 XP_852456.1 56417582 AAV90732.1	CYTOCHROME OXIDASE SUBUNIT VIIC C SIMILAR TO PRECURSOR ZINC FINGER FULL MITOCHONDRIAL ALTNAME POLYPEPTIDE FLAGS	cytochrome oxidase subunit VIIc	1e-35	amby_am-343	141	73
RS-713	gi|260908514	94	cytochrome oxidase subunit VIIc	met en	RS-713	285	M	*	0.722 3.246 0.006	CYT		9.814	11.31			ExpAA=19.01 First60=12.87 PredHel=1 Topology=i45-67o	1	23.4	28.7	47.9		27	1	10.6	9.6	4.3					cytochrome oxidase subunit VIIc	2E-028	gi|51011612	127	72	73	83	99	1	1	1	Ixodes pacificus	51011612 AAT92215.1 190702313 ACE75209.1 OXIDASE-LIKE 118104378 XP_429181.2 149408429 XP_001509034.1 11B 33339191 AAQ14276.1 AF255352_1 197127877 ACH44375.1 197127878 ACH44376.1 197127879 ACH44377.1 197127880 ACH44378.1 73952314 XP_852456.1 28461285 NP_787025.1 117126 P00430.3 COX7C_BOVIN 7C 1947041 AAC48719.1 6015488 CAB57793.1 58760356 AAW82088.1 74354881 AAI02264.1 61213000 Q8SPI1.1 COX7C_MACF…	CYTOCHROME OXIDASE SUBUNIT VIIC C SIMILAR TO ZINC FINGER PRECURSOR POLYPEPTIDE MITOCHONDRIAL FULL ALTNAME VIIIA FLAGS	Cytochrome c oxidase, subunit VIIc/COX8	6e-37	Amb_caj-1052	145	72
RS-978	gi|260908584	73	cytochrome oxidase subunit VIIc	met en	RS-978	222	M	*	0.671 2.696 0.005	CYT		7.959	11.39			ExpAA=21.00 First60=13.43 PredHel=1 Topology=i49-71o	1	30.1	2.7	67.1	1	2	0	15.1	8.2	4.1					cytochrome oxidase subunit VIIc	2E-028	gi|51011612	127	73	73	83	100	1	1	1	Ixodes pacificus	51011612 AAT92215.1 190702313 ACE75209.1 OXIDASE-LIKE 118104378 XP_429181.2 33339191 AAQ14276.1 AF255352_1 149408429 XP_001509034.1 11B 61213000 Q8SPI1.1 COX7C_MACFA 7C 75056694 Q53CG2.1 COX7C_MACSL 19716072 BAB86809.1 56609191 AAW03185.1 170045651 XP_001850414.1 167868616 EDS31999.1 38604929 Q8SQ80.1 COX7C_PAPHA 19773479 BAB86875.1 73952314 XP_852456.1 110773269 XP_001120568.1	CYTOCHROME OXIDASE SUBUNIT VIIC C SIMILAR TO PRECURSOR ZINC FINGER FULL MITOCHONDRIAL ALTNAME POLYPEPTIDE FLAGS HYPOTHETICAL	cytochrome oxidase subunit VIIc	1e-34	amby_am-343	137	73
RS-236	gi|260908334	85	ATP synthase E chain	met en	RS-236	258	M	*	0.903 5.894 0.012	CYT		9.787	9.66			ExpAA=16.16 First60=16.16 PredHel=0 Topology=o	0						0	7.1	5.9	7.1					9.8 kDa basic protein	1E-037	gi|12007361	158	85	85	89	100	1	1	1	Amblyomma hebraeum	12007361 AAG45155.1 AF316621_1 9.8 196476767 ACG76248.1 67083905 AAY66887.1 215495565 EEC05206.1 91076400 XP_969165.1 H+ 148298748 NP_001091812.1 95102788 ABF51335.1 157124769 XP_001660515.1 AAEL_AAEL009964 94469312 ABF18505.1 108873886 EAT38111.1 56417586 AAV90734.1 118778802 XP_308877.3 AGAP006879-PA 116132559 EAA04251.3 125775485 XP_001358959.1 GA17372 195144508 XP_002013238.1 GL23504 54638700…	KDA BASIC ATP SYNTHASE E CHAIN SIMILAR TO TRANSPORTING SUBUNIT HYPOTHETICAL CONSERVED MITOCHONDRIAL	9.8 kDa basic protein	7E-041	gi|12007361	158	85
RS-486	gi|260908334	85	ATP synthase E chain	met en	RS-486	258	M	*	0.903 5.894 0.012	CYT		9.778	9.66			ExpAA=16.16 First60=16.16 PredHel=0 Topology=o	0						0	7.1	5.9	7.1					9.8 kDa basic protein	1E-037	gi|12007361	158	85	85	89	100	1	1	1	Amblyomma hebraeum	12007361 AAG45155.1 AF316621_1 9.8 196476767 ACG76248.1 67083905 AAY66887.1 215495565 EEC05206.1 91076400 XP_969165.1 H+ 148298748 NP_001091812.1 95102788 ABF51335.1 157124769 XP_001660515.1 AAEL_AAEL009964 94469312 ABF18505.1 108873886 EAT38111.1 56417586 AAV90734.1 118778802 XP_308877.3 AGAP006879-PA 116132559 EAA04251.3 125775485 XP_001358959.1 GA17372 195144508 XP_002013238.1 GL23504 54638700…	KDA BASIC ATP SYNTHASE E CHAIN SIMILAR TO TRANSPORTING SUBUNIT HYPOTHETICAL CONSERVED MITOCHONDRIAL	9.8 kDa basic protein	7E-041	gi|12007361	158	85
RS-336	gi|260908366	96	F1F0-type ATP synthase subunit G, putative	met en	RS-336	291	M	*	0.786 3.141 0.006	CYT		10.687	9.61			ExpAA=3.71 First60=0.01 PredHel=0 Topology=o	0						0	13.5	7.3	5.2					F1F0-type ATP synthase subunit g	3E-034	gi|67084103	147	96	96	67	100	1	1	1	Ixodes scapularis	67084103 AAY66986.1 F1F0-TYPE 215500010 EEC09504.1 157113596 XP_001652014.1 HYDROGEN-TRANSPORTING G-SUBUNIT 157113598 XP_001652015.1 94468880 ABF18289.1 F1F0-ATP ATP20 108877660 EAT41885.1 108877661 EAT41886.1 118780527 XP_310207.3 AGAP009491-PA 116131118 EAA05846.3 114051097 NP_001040398.1 H+ 95102750 ABF51316.1 170032341 XP_001844040.1 167872326 EDS35709.1 187175299 NP_001119667.1 F0 89473720 A…	ATP SYNTHASE SUBUNIT G MITOCHONDRIAL TRANSPORTING COMPLEX UNKNOWN LETHAL ISOFORM A B C SIMILAR TO DROSOPHILA MELANOGASTER L	F1F0-type ATP synthase subunit g	2E-037	gi|67084103	147	96
RS-520	gi|260908432	96	F1F0-type ATP synthase subunit G, putative	met en	RS-520	291	M	*	0.882 5.284 0.011	CYT		9.534	9.69			ExpAA=4.07 First60=0.02 PredHel=0 Topology=o	0						0	9.4	6.3	5.2					F1F0-type ATP synthase subunit g	1E-027	gi|67084103	125	96	96	60	100	1	1	1	Ixodes scapularis	67084103 AAY66986.1 F1F0-TYPE 215500010 EEC09504.1 114051097 NP_001040398.1 H+ 95102750 ABF51316.1 157113596 XP_001652014.1 HYDROGEN-TRANSPORTING G-SUBUNIT 157113598 XP_001652015.1 94468880 ABF18289.1 F1F0-ATP ATP20 108877660 EAT41885.1 108877661 EAT41886.1 194861949 XP_001969890.1 GG10338 190661757 EDV58949.1 21356001 NP_652035.1 2 06225 116007314 NP_001036353.1 116007316 NP_001036354.1 19476216…	ATP SYNTHASE SUBUNIT G TRANSPORTING MITOCHONDRIAL LETHAL ISOFORM A B C SIMILAR TO DROSOPHILA MELANOGASTER L	F1F0-type ATP synthase subunit g	8E-031	gi|67084103	125	96
RS-59	gi|260908516	154	cytochrome C oxidase subunit Va	met en	RS-59	465	M	*	0.558 1.342 0.003 signal peptide predicted by SignalP	CYT		17.539	5.57			ExpAA=0.01 First60=0.01 PredHel=0 Topology=o	0						2	8.4	3.9	5.8					cytochrome C oxidase subunit Va	2E-067	gi|215503278	257	153	153	81	100	1	1	1	Ixodes scapularis	215503278 EEC12772.1 51011610 AAT92214.1 114153290 ABI52811.1 172051202 ACB70376.1 16306441 AAL17607.1 AF420467_1 91094443 XP_970156.1 156545994 XP_001607639.1 119113263 XP_309490.3 AGAP011159-PA 116131706 EAA05128.4 212515543 EEB17675.1 149689122 ABR27908.1	CYTOCHROME C OXIDASE SUBUNIT VA SIMILAR TO POLYPEPTIDE	Cytochrome c oxidase, subunit Va/COX6	1e-83	Rh_micro-516	301	154
RS-714	gi|260908516	154	cytochrome c oxidase subunit Va	met en	RS-714	465	M	*	0.542 1.238 0.002	CYT		17.525	5.31			ExpAA=0.03 First60=0.03 PredHel=0 Topology=o	0						1	5.8	5.2	5.8					cytochrome c oxidase subunit Va	2E-067	gi|114153290	257	154	153	80	101	1	1	1	Argas monolakensis	114153290 ABI52811.1 51011610 AAT92214.1 215503278 EEC12772.1 172051202 ACB70376.1 16306441 AAL17607.1 AF420467_1 119113263 XP_309490.3 AGAP011159-PA 116131706 EAA05128.4 91094443 XP_970156.1 156545994 XP_001607639.1 157108055 XP_001650058.1 65306526 AAY41836.1 94468576 ABF18137.1 108868597 EAT32822.1 149689122 ABR27908.1	CYTOCHROME C OXIDASE SUBUNIT VA SIMILAR TO POLYPEPTIDE SECRETED PRECURSOR MITOCHONDRIAL	cytochrome c oxidase subunit Va	2e-79	Der_and-132	287	154
RS-620	gi|260908469	125	cytochrome C oxidase polypeptide Vb	met en	RS-620	378	M	*	0.836 3.981 0.008 signal peptide predicted by SignalP	BL	17-18	14.338	8.88	12.546	7.58	ExpAA=0.00 First60=0.00 PredHel=0 Topology=o	0						0	6.4	7.2	5.6					cytochrome C oxidase polypeptide Vb	1E-051	gi|215501199	204	122	124	77	98	4	4	1	Ixodes scapularis	215501199 EEC10693.1 67083995 AAY66932.1 149287028 ABR23413.1 170037183 XP_001846439.1 167880193 EDS43576.1 157119566 XP_001659427.1 157134235 XP_001663201.1 108870556 EAT34781.1 108875295 EAT39520.1 58386537 XP_314835.2 AGAP008724-PA 55239920 EAA10211.2 194761486 XP_001962960.1 GF14170 190616657 EDV32181.1 195471752 XP_002088166.1 GE13966 38048165 AAR09985.1 CG11015 38048331 AAR10068.1 194174267…	CYTOCHROME C OXIDASE POLYPEPTIDE VB POLYPROTEIN SUBUNIT SIMILAR TO DROSOPHILA MELANOGASTER MITOCHONDRIAL ISOFORM	cytochrome c oxidase polypeptide Vb	2e-70	Rh_micr-457	256	125
RS-702	gi|260908508	125	cytochrome C oxidase polypeptide Vb	met en	RS-702	378	M	*	0.845 4.162 0.008 signal peptide predicted by SignalP	BL	17-18	14.333	8.85	12.55	7.6	ExpAA=0.00 First60=0.00 PredHel=0 Topology=o	0						0	6.4	8	6.4					cytochrome C oxidase polypeptide Vb	3E-052	gi|215501199	207	120	124	80	97	6	6	1	Ixodes scapularis	215501199 EEC10693.1 67083995 AAY66932.1 149287028 ABR23413.1 170037183 XP_001846439.1 167880193 EDS43576.1 157119566 XP_001659427.1 157134235 XP_001663201.1 108870556 EAT34781.1 108875295 EAT39520.1 58386537 XP_314835.2 AGAP008724-PA 55239920 EAA10211.2 194761486 XP_001962960.1 GF14170 190616657 EDV32181.1 195118826 XP_002003937.1 GI20346 193914512 EDW13379.1 195471752 XP_002088166.1 GE13966 380…	CYTOCHROME C OXIDASE POLYPEPTIDE VB POLYPROTEIN SUBUNIT SIMILAR TO DROSOPHILA MELANOGASTER	cytochrome c oxidase polypeptide Vb	1e-73	Amby-am-899	268	125
RS-990	gi|260908594	61	NADH dehydrogenase	met en	RS-990	186	M	*	0.888 5.361 0.011 signal peptide predicted by SignalP	BL	27-28	6.981	10.11	4.12	9.3	ExpAA=17.97 First60=17.97 PredHel=1 Topology=i13-30o	1	27.9	50.8	21.3		31	0	11.5	6.6	8.2					conserved hypothetical protein	2E-012	gi|215501353	74.7	60	62	58	97	3	2	1	Ixodes scapularis	215501353 EEC10847.1 118788550 XP_555840.2 AGAP000849-PA 116126160 EAL39756.2 47224569 CAG03553.1 189235998 XP_001812736.1 170060794 XP_001865958.1 167879139 EDS42522.1 157136210 XP_001656775.1 157136212 XP_001656776.1 108881043 EAT45268.1 108881044 EAT45269.1 209732652 ACI67195.1 1 209735720 ACI68729.1 209737492 ACI69615.1 221219076 ACM08199.1 221219144 ACM08233.1 28461245 NP_787003.1 7KDA 252 C…	CONSERVED HYPOTHETICAL UNNAMED PRODUCT SIMILAR TO NADH DEHYDROGENASE BETA SUBCOMPLEX SUBUNIT UBIQUINONE FULL ALTNAME OXIDOREDUCTASE MNLL COMPLEX SHORT	5'-nucleotidase, ecto - truncated at 5 prime	17	Rh_micro-5917	21.2	59
RS-100	gi|194246087	71	ribosomal protein L38	met en	RS-100	216	M	*	0.682 1.958 0.004	CYT		8.324	10.14			ExpAA=0.00 First60=0.00 PredHel=0 Topology=o	0						0	9.9	1.4	5.6					ribosomal protein L38	2E-032	gi|194246087	141	71	71	100	100	1	1	1	Dermacentor variabilis	194246087 ACF35535.1 L38 75029911 Q4PMD1.1 RL38_IXOSC 60S 67083797 AAY66833.1 215493947 EEC03588.1 121952271 Q09JT4.1 RL38_ARGMO 193806389 A6N9N3.1 RL38_ORNPR 114153026 ABI52679.1 149286934 ABR23366.1 170585537 XP_001897539.1 158595044 EDP33620.1 212511936 EEB14796.1 91088339 XP_970928.1 L38E 122048954 Q4GX86.1 RL38_TIMBA 70909901 CAJ17437.1 206558112 A2I469.1 RL38_MACHI 121543947 ABM55638.1 L38-…	RIBOSOMAL FULL SIMILAR TO HYPOTHETICAL	ribosomal protein L38	1e-35	Der_and-528	141	71
RS-103	gi|260908286	79	Cytochrome c oxidase subunit VIb isoform 1	met en	RS-103	240	M	*	0.272 0.510 0.001	CYT		9.474	7.62			ExpAA=0.00 First60=0.00 PredHel=0 Topology=o	0						2	6.3	3.8	6.3					hypothetical protein TRIADDRAFT_21297 [Trichoplax adhaerens]	1E-027	gi|195999632	125	76	81	64	94	6	4	1	Trichoplax adhaerens	195999632 XP_002109684.1 TRIADDRAFT_21297 190587808 EDV27850.1 115910522 XP_785769.2 115963477 XP_001179123.1 195433438 XP_002064719.1 GK15083 194160804 EDW75705.1 156548537 XP_001602077.1 ENSANGP00000024683 194762906 XP_001963575.1 GF20466 190629234 EDV44651.1 221113796 XP_002165950.1 CG14235 CG14235-PA 195059075 XP_001995561.1 GH17817 193896347 EDV95213.1 91078412 XP_974620.1 38048151 AAR09978.…	HYPOTHETICAL SIMILAR TO DROSOPHILA MELANOGASTER ISOFORM B C CYTOCHROME OXIDASE SUBUNIT VIB	Cytochrome c oxidase, subunit VIb/COX12	6e-45	Der_and-130	172	79
RS-109	gi|260908294	132	NADH:CoQ oxidoreductase subunit B18, putative	met en	RS-109	399	M	*	0.400 0.924 0.002	CYT		15.689	9.17			ExpAA=0.00 First60=0.00 PredHel=0 Topology=o	0						0	8.3	5.3	4.5					NADH:CoQ oxidoreductase subunit B18, putative	9E-041	gi|215500740	169	125	132	60	95	1	1	1	Ixodes scapularis	215500740 EEC10234.1 B18 118777825 XP_308300.3 AGAP007574-PA 116132087 EAA04597.3 189240738 XP_968166.2 157118946 XP_001659261.1 108875509 EAT39734.1 170028158 XP_001841963.1 167871788 EDS35171.1 195168498 XP_002025068.1 GL26782 194108513 EDW30556.1 195432727 XP_002064368.1 GK20123 194160453 EDW75354.1 125983690 XP_001355610.1 GA18962 54643926 EAL32669.1 195396625 XP_002056931.1 GJ16619 194146698…	NADH COQ OXIDOREDUCTASE SUBUNIT SIMILAR TO DEHYDROGENASE CONSERVED HYPOTHETICAL	Protein kinase C substrate, 80 KD protein, heavy chain	0.056	Rh_ap-474	30	79
RS-116	gi|260908648	172	NADH-ubiquinone oxidoreductase ashi subunit, putative - truncated at 5 prime	met en	RS-116	519	R	*	0.677 2.017 0.004	CYT		20.055	6.82			ExpAA=13.81 First60=0.00 PredHel=0 Topology=o	0						4	8.1	5.8	8.7					NADH-ubiquinone oxidoreductase ashi subunit, putative	4E-040	gi|215503119	167	176	179	50	98	7	1	1	Ixodes scapularis	215503119 EEC12613.1 NADH-UBIQUINONE 91091864 XP_968949.1 195133007 XP_002010931.1 GI21434 193907719 EDW06586.1 195397267 XP_002057250.1 GJ16452 194147017 EDW62736.1 194896382 XP_001978468.1 GG17665 190650117 EDV47395.1 125982982 XP_001355256.1 GA16565 195168812 XP_002025224.1 GL13370 54643570 EAL32313.1 194108680 EDW30723.1 197129479 ACH45977.1 1 8 195565466 XP_002106320.1 GD16186 194203696 EDX1…	OXIDOREDUCTASE ASHI SUBUNIT SIMILAR TO NADH DEHYDROGENASE BETA SUBCOMPLEX ISOFORM A B	vitellogenin	0.98	gi|86371135	26.6	32
RS-14	gi|5835697	214	cytochrome oxidase 2 - truncated at 3 prime	met en	RS-14	642	M		0.291 0.546 0.001	CYT		24.918	4.97			ExpAA=45.61 First60=22.76 PredHel=2 Topology=i21-43o63-85i	2	20.6	9.3	70.1			0	17.3	3.3	4.2					cytochrome c oxidase subunit II [Rhipicephalus sanguineus]	1E-115	gi|5835697	418	214	225	95	95	1	1	1	Rhipicephalus sanguineus	5835697 NP_008512.1 COX2_15045 8469210 O99819.1 COX2_RHISA 2 4164559 AAD05519.1 39653765 NP_945216.1 38678015 BAD03985.1 75372338 ABA19093.1 49619215 YP_044780.1 49387246 BAD24953.1 61970083 AAX57511.1 61970085 AAX57512.1 61970087 AAX57513.1 61970089 AAX57514.1 61970093 AAX57516.1 61970095 AAX57517.1 61970097 AAX57518.1 61970099 AAX57519.1 61970101 AAX57520.1 61970103 AAX57521.1 61970105 AAX57522…	CYTOCHROME C OXIDASE SUBUNIT II FULL ALTNAME POLYPEPTIDE	cytochrome oxidase 2	1E-118	gi|4164559	418	214
RS-156	gi|260908614	170	cytochrome c oxidase polypeptide IV - truncated at 5 prime	met en	RS-156	513	E	*	0.610 2.551 0.005	CYT		19.746	9.24			ExpAA=18.33 First60=0.00 PredHel=1 Topology=i105-122o	1	10	28.2	61.8		48	0	7.1	5.9	6.5					cytochrome c oxidase polypeptide IV	3E-079	gi|67083967	296	170	179	80	95	10	1	1	Ixodes scapularis	67083967 AAY66918.1 149287114 ABR23456.1 172051080 ACB70315.1 118918433 NP_001073120.1 95102610 ABF51243.1 110333473 ABG67687.1 157361505 ABV44710.1 IV-LIKE 157674481 ABV60336.1 158293496 XP_314839.4 AGAP008727-PA 157016735 EAA10128.4 195384968 XP_002051184.1 GJ13654 194147641 EDW63339.1 195345226 XP_002039171.1 GM17383 195580292 XP_002079984.1 194134301 EDW55817.1 194191993 EDX05569.1 194879217 …	CYTOCHROME C OXIDASE POLYPEPTIDE IV POLYPROTEIN SUBUNIT	Cytochrome c oxidase, subunit IV/COX5b	3e-97	Rh_micro-1306	347	170
RS-180	gi|260908316	101	mitochondrial NADH-ubiquinone oxidoreductase AGGG subunit	met en	RS-180	306	M	*	0.817 3.708 0.007	CYT		11.575	6.03			ExpAA=0.74 First60=0.26 PredHel=0 Topology=o	0						5	16.8	5.9	7.9					mitochondrial NADH-ubiquinone oxidoreductase AGGG subunit	7E-011	gi|215259581	69.7	97	102	40	95	8	5	1	Culex tarsalis	215259581 ACJ64282.1 NADH-UBIQUINONE 170046848 XP_001850959.1 167869465 EDS32848.1 47216341 CAG02399.1 4758778 NP_004537.1 1 2 8KDA 6093503 O95178.1 NDUB2_HUMAN I-AGGG CI-AGGG 4894366 AAD32450.1 AF067166_1 4164454 AAD05428.1 49457238 CAG46918.1 NDUFB2 51094778 EAL24024.1 119604364 EAW83958.1 119604365 EAW83959.1 119604367 EAW83961.1 119604368 EAW83962.1 219964715 ACL68409.1 115392059 NP_001065266…	MITOCHONDRIAL OXIDOREDUCTASE AGGG SUBUNIT UNNAMED PRODUCT NADH DEHYDROGENASE UBIQUINONE BETA SUBCOMPLEX PRECURSOR FULL ALTNAME COMPLEX SHORT FLAGS HOMOLOG ISOFORM CRA_A I SIMILAR TO CRA_B	Predicted mRNA cap-binding protein related to eIF-4E - truncated at 5 prime	0.31	Rh_micro-2128	26.9	67
RS-29	gi|260908342	149	ATP synthase c-subunit	met en	RS-29	450	M	*	0.246 0.467 0.001	CYT		15.222	10.03			ExpAA=51.40 First60=3.91 PredHel=2 Topology=i88-110o125-147i	2	29.5	10.1	60.4			2	16.8	10.7	3.4					ATP synthase c-subunit	3E-072	gi|29825397	273	149	149	97	100	1	1	1	Dermacentor variabilis	29825397 AAO92282.1 C-SUBUNIT 196476769 ACG76249.1 51011614 AAT92216.1 67083899 AAY66884.1 215505057 EEC14551.1 149286944 ABR23371.1 F1F0-ATP ATP9 187127212 NP_001119658.1 C-SUBUNIT-LIKE 89473744 ABD72684.1 156551904 XP_001606914.1 4 156551906 XP_001606892.1 2 156551908 XP_001606907.1 3 156551910 XP_001606882.1 1 195394561 XP_002055911.1 GJ10646 194142620 EDW59023.1 195112483 XP_002000802.1 GI104…	ATP SYNTHASE C SUBUNIT MITOCHONDRIAL PROTEOLIPID SIMILAR TO ISOFORM	ATP synthase c-subunit	1e-77	Rh_ap-613	281	149
RS-302	gi|260908638	88	NADH dehydrogenase 4L - truncated at 5 prime	met en	RS-302	267	L	*	0.182 0.361 0.001 signal peptide predicted by SignalP	BL		10.557	9.3			ExpAA=58.54 First60=46.35 PredHel=2 Topology=i2-24o34-56i	2	50	11.4	38.6		32	0	1.1	4.5	.					NADH dehydrogenase subunit 4L [Rhipicephalus sanguineus]	3E-029	gi|5835705	130	88	91	70	97	4	1	1	Rhipicephalus sanguineus	5835705 NP_008520.1 ND4L_15045 4L 8474081 O99826.1 NU4LM_RHISA NADH-UBIQUINONE 4164567 AAD05527.1 4731213 AAD28379.1 49619223 YP_044788.1 49387254 BAD24961.1 39653773 NP_945224.1 38678023 BAD03993.1 75373091 ABA19098.1 39656310 NP_945236.1 38678036 BAD04005.1 50812155 YP_054514.1 49659426 BAD27250.1 5835690 NP_008506.1 ND4L_15044 4164552 AAD05513.1 28263058 NP_722571.1 24421106 BAC22589.1 2084339…	NADH DEHYDROGENASE SUBUNIT FULL OXIDOREDUCTASE CHAIN ALTNAME	NADH dehydrogenase 4L	2E-032	gi|4164567	130	88
RS-331	gi|260908362	108	cytochrome C oxidase, subunit VIa/COX13, putative	met en	RS-331	327	M	*	0.535 1.194 0.002	BL		12.351	9.67			ExpAA=16.35 First60=16.33 PredHel=1 Topology=o39-58i	1	17.6	36.1	46.3		50	0	8.3	7.4	5.6					cytochrome C oxidase, subunit VIa/COX13, putative	2E-030	gi|215499047	134	107	111	57	96	1	1	1	Ixodes scapularis	215499047 EEC08541.1 COX13 146746652 ABQ43785.1 115965466 XP_001192461.1 91088963 XP_974027.1 CG17280 CG17280-PA 157135376 XP_001656628.1 94468508 ABF18103.1 108881257 EAT45482.1 195121986 XP_002005493.1 GI20495 193910561 EDW09428.1 90820016 ABD98765.1 1 209734560 ACI68149.1 209733996 ACI67867.1 158296406 XP_316821.4 AGAP000851-PA 157015281 EAA12143.4	CYTOCHROME C OXIDASE SUBUNIT VIA MITOCHONDRIAL SIMILAR TO VI A POLYPEPTIDE PRECURSOR	Cytochrome c oxidase, subunit VIa/COX13	2e-53	Der_and-56	200	108
RS-42	gi|5835699	221	ATP synthase F0 subunit 6 - from mitochondrial genome	met en	RS-42	666	M	*	0.381 0.723 0.001	BL		26.06	10.72			ExpAA=118.90 First60=23.11 PredHel=5 Topology=o24-46i70-92o96-118i169-191o196-218i	5	49.8	14.9	35.3			0	14.5	1.8	3.6					ATP synthase F0 subunit 6 [Rhipicephalus sanguineus]	1E-106	gi|5835699	388	220	221	90	100	1	1	1	Rhipicephalus sanguineus	5835699 NP_008514.1 ATP6_15045 F0 6 8469126 O99821.1 ATP6_RHISA F-ATPASE 4164561 AAD05521.1 32481105 AAP83944.1 75372072 ABA19091.1 FOF1 SUBUNIT6 49619217 YP_044782.1 49387248 BAD24955.1 39653767 NP_945218.1 38678017 BAD03987.1 25057191 NP_739598.1 24430375 BAC22600.1 39656305 NP_945231.1 38678031 BAD04000.1 5835685 NP_008501.1 ATP6_15044 4164547 AAD05508.1 50812150 YP_054509.1 49659421 BAD27245.…	ATP SYNTHASE SUBUNIT FULL A ALTNAME ATPASE	ATPase 6	1E-109	gi|4164561	388	220
RS-46	gi|260908411	80	NADH dehydrogenase 1 alpha subcomplex	met en	RS-46	243	M	*	0.291 0.589 0.001 signal peptide predicted by SignalP	BL		9.376	9.75			ExpAA=21.81 First60=21.81 PredHel=1 Topology=o15-37i	1	27.5	18.8	53.8		43	1	13.8	5	7.5					NADH dehydrogenase 1 alpha subcomplex	1E-029	gi|172051208	131	81	81	74	100	1	1	1	Ornithodoros coriaceus	172051208 ACB70379.1 1 67083869 AAY66869.1 215490742 EEC00383.1 195355741 XP_002044348.1 GM22495 195496885 XP_002095883.1 GE22660 195592491 XP_002085968.1 GD15069 194130646 EDW52689.1 194181984 EDW95595.1 194197977 EDX11553.1 194876534 XP_001973795.1 GG13156 190655578 EDV52821.1 24668874 NP_730777.1 CG32230 24668878 NP_730778.1 17946189 AAL49135.1 RE56733P 23092641 AAN11411.1 23092642 AAN11412.1 …	NADH DEHYDROGENASE ALPHA SUBCOMPLEX ISOFORM A B	NADH dehydrogenase 1 alpha subcomplex	5e-36	Amby-am-1540	142	81
RS-48	gi|5835700	256	cytochrome c oxidase subunit III	met en	RS-48	768	M	*	0.099 0.211 0.000	BL		30.056	9.3			ExpAA=122.68 First60=33.73 PredHel=6 Topology=o15-32i39-58o78-100i156-178o193-215i236-255o	6	47.3	19.9	32.8			0	15.6	6.3	3.5					cytochrome c oxidase subunit III [Rhipicephalus sanguineus]	1E-142	gi|5835700	506	256	257	94	100	2	1	1	Rhipicephalus sanguineus	5835700 NP_008515.1 COX3_15045 8469211 O99822.1 COX3_RHISA 3 4164562 AAD05522.1 75372496 ABA19094.1 37683081 AAQ98620.1 39653768 NP_945219.1 38678018 BAD03988.1 49619218 YP_044783.1 49387249 BAD24956.1 50812151 YP_054510.1 49659422 BAD27246.1 165932401 YP_001650754.1 160878153 ABX52065.1 25057192 NP_739599.1 24430376 BAC22601.1 39656306 NP_945232.1 38678032 BAD04001.1 18314310 NP_563601.1 1825268…	CYTOCHROME C OXIDASE SUBUNIT III FULL ALTNAME POLYPEPTIDE	cytochrome oxidase 3	1E-145	gi|4164562	506	256
RS-484	gi|260908414	82	cytochrome C oxidase, subunit VIb/COX12, putative	met en	RS-484	249	M	*	0.750 2.583 0.005	CYT		10.028	7.64			ExpAA=0.00 First60=0.00 PredHel=0 Topology=o	0						0	9.8	1.2	3.7					cytochrome C oxidase, subunit VIb/COX12, putative	2E-033	gi|215511020	144	82	82	74	100	1	1	1	Ixodes scapularis	215511020 EEC20473.1 COX12 193692988 XP_001947558.1 LOC768072 30424683 NP_778152.1 LOC67892 26359021 BAC25196.1 26364637 BAC25257.1 28422330 AAH46907.1 1810063B05 54887352 AAH38634.1 62185611 AAH24399.1 148679864 EDL11811.1 110760221 XP_001120348.1 114573249 XP_001152851.1 2 114573247 XP_001152790.1 1 114573245 XP_001152917.1 3 56205977 CAI22930.1 31 117645462 CAL38197.1 117646372 CAL38653.1 5620…	CYTOCHROME C OXIDASE SUBUNIT VIB SIMILAR TO HYPOTHETICAL UNNAMED PRODUCT RIKEN CDNA GENE MOLYBDENUM COFACTOR SYNTHESIS CINNAMON ISOFORM CHROMOSOME OPEN READING FRAME FULL UNCHARACTERIZED HOMOLOG	Cytochrome c oxidase, subunit VIb/COX12	6e-39	Amby-am-1627	152	78
RS-511	gi|260908426	114	NADH-dehydrogenase, putative	met en	RS-511	345	M	*	0.808 3.562 0.007	CYT		13.19	9.25			ExpAA=0.30 First60=0.00 PredHel=0 Topology=o	0						0	4.4	7.9	7					similar to CG10320 CG10320-PB	1E-020	gi|91087125	102	108	104	48	104	1	1	1	Tribolium castaneum	91087125 XP_975213.1 CG10320 CG10320-PB 215510718 EEC20171.1 NADH-DEHYDROGENASE 170056522 XP_001864067.1 167876164 EDS39547.1 157115043 XP_001652532.1 108877066 EAT41291.1 58393590 XP_320183.2 AGAP012374-PA 55234281 EAA00203.3 20130215 NP_611596.1 161077342 NP_001097399.1 161077344 NP_001097400.1 195346495 XP_002039793.1 GM15849 7291314 AAF46744.1 157400434 ABV53870.1 157400435 ABV53871.1 1578168…	SIMILAR TO CONSERVED HYPOTHETICAL NADH DEHYDROGENASE ISOFORM A B C DROSOPHILA MELANOGASTER	hypothetical secreted protein with poly-histidine domain	1.3	Der_and-353	25	12
RS-642	gi|260908479	142	NADH:ubiquinone oxidoreductase, putative	met en	RS-642	429	M	*	0.604 1.494 0.003	CYT		16.894	9.18			ExpAA=0.01 First60=0.00 PredHel=0 Topology=o	0						5	10.6	7	7.7					NADH:ubiquinone oxidoreductase, putative	2E-057	gi|215492875	224	134	140	73	96	3	4	1	Ixodes scapularis	215492875 EEC02516.1 91085133 XP_969714.1 AGAP008653-PA 157115311 XP_001658194.1 108883517 EAT47742.1 195437282 XP_002066569.1 GK24493 194162654 EDW77555.1 194771000 XP_001967567.1 GF20596 190615068 EDV30592.1 118785572 XP_314752.3 116127798 EAA10156.3 125984440 XP_001355984.1 GA16708 195161370 XP_002021541.1 GL26457 54644302 EAL33043.1 194103341 EDW25384.1 170065328 XP_001867893.1 1 12 167882410…	NADH UBIQUINONE OXIDOREDUCTASE SIMILAR TO DEHYDROGENASE ALPHA SUBCOMPLEX SUBUNIT	NADH:ubiquinone oxidoreductase, B17.2 subunit	3e-81	Rh_micro-1394	293	142
RS-675	gi|260908491	123	NADH ubiquinone oxidoreductase subunit, putative	met en	RS-675	372	M	*	0.722 2.394 0.005	CYT		13.744	9.33			ExpAA=0.00 First60=0.00 PredHel=0 Topology=o	0						0	11.4	7.3	8.1					NADH ubiquinone oxidoreductase subunit, putative	1E-045	gi|215492175	185	123	125	69	98	5	1	1	Ixodes scapularis	215492175 EEC01816.1 91083249 XP_974018.1 CG8680 CG8680-PA 212508026 EEB11845.1 NADH-UBIQUINONE 13 KDA-A 193688233 XP_001945136.1 187023363 CAP37481.1 CBG20477 170577191 XP_001893917.1 158599786 EDP37249.1 156547609 XP_001603441.1 48104474 XP_395789.1 156398040 XP_001637997.1 156225114 EDO45934.1 195147482 XP_002014708.1 GL19319 194106661 EDW28704.1	NADH UBIQUINONE OXIDOREDUCTASE SUBUNIT SIMILAR TO HYPOTHETICAL PROBABLE MITOCHONDRIAL PRECURSOR	hypothetical conserved protein	1e-66	Rh_micro-2457	244	123
RS-681	gi|260908497	58	Mitochondrial ATP synthase epsilon chain. This family constitutes the mitochondrial ATP synthase epsilon subunit.	met en	RS-681	177	M	*	0.737 2.806 0.006	BL		6.378	10.09			ExpAA=0.20 First60=0.20 PredHel=0 Topology=i	0						1	20.7	3.4	1.7					conserved hypothetical protein	3E-014	gi|215507774	80.9	57	55	70	104	1	1	1	Ixodes scapularis	215507774 EEC17228.1 67083923 AAY66896.1 STUNTED-LIKE 172051130 ACB70340.1 F1F0-ATP 195403211 XP_002060188.1 GJ18479 194141032 EDW57458.1 17864256 NP_524682.1 194894162 XP_001978021.1 GG19366 195355447 XP_002044203.1 GM22520 195479017 XP_002100734.1 GE16014 195553727 XP_002076729.1 GD24676 7293142 AAF48526.1 17945453 AAL48780.1 RE19513P 17946671 AAL49366.1 RH48911P 190649670 EDV46948.1 194129492 …	CONSERVED HYPOTHETICAL MITOCHONDRIAL SYNTHASE SUBUNIT EPSILON STUNTED ISOFORM A ATP CHAIN	stunted-like	5e-26	Rh_micro-2732	109	58
RS-80	gi|260908542	82	ubiquinol-cytochrome C reductase complex	met en	RS-80	249	M	*	0.835 3.869 0.008	CYT		9.674	9.93			ExpAA=9.75 First60=8.14 PredHel=0 Topology=o	0						0	6.1	7.3	6.1					ubiquinol-cytochrome C reductase complex	5E-033	gi|67083961	143	82	82	80	100	1	1	1	Ixodes scapularis	67083961 AAY66915.1 UBIQUINOL-CYTOCHROME 215499653 EEC09147.1 114153194 ABI52763.1 QCR8 91080173 XP_970371.1 195014188 XP_001983976.1 GH16188 193897458 EDV96324.1 194871951 XP_001972937.1 GG13618 190654720 EDV51963.1 21355243 NP_648985.1 CG7580 195328392 XP_002030899.1 GM25702 195591082 XP_002085272.1 GD14709 7293979 AAF49336.1 21064055 AAM29257.1 AT13736P 194119842 EDW41885.1 194197281 EDX10857.…	C REDUCTASE COMPLEX UBIQUINOL CYTOCHROME SUBUNIT SIMILAR TO	Ubiquinol cytochrome c reductase, subunit QCR8	9e-43	Der_and-116	164	82
RS-823	gi|260908550	166	ATP synthase H+ transporting, mitochondrial F1 complex, delta subunit precursor	met en	RS-823	501	M	*	0.676 1.933 0.004	CYT		17.804	5.4			ExpAA=0.30 First60=0.00 PredHel=0 Topology=o	0						0	13.9	4.2	6					ATP synthase H+ transporting, mitochondrial F1 complex, delta subunit precursor	1E-070	gi|67083949	268	166	166	80	100	1	1	1	Ixodes scapularis	67083949 AAY66909.1 H+ F1 215496543 EEC06183.1 126697378 ABO26646.1 196008285 XP_002114008.1 190583027 EDV23098.1 157129671 XP_001655448.1 108882049 EAT46274.1 157129669 XP_001655447.1 108882048 EAT46273.1 170052873 XP_001862419.1 167873641 EDS37024.1 158297424 XP_317657.4 AGAP007841-PA 157015188 EAA12214.5 91081977 XP_968285.1 156554138 XP_001599025.1 1	ATP SYNTHASE TRANSPORTING MITOCHONDRIAL COMPLEX DELTA SUBUNIT PRECURSOR CHAIN EXPRESSED HYPOTHETICAL SIMILAR TO	Mitochondrial F1F0-ATP synthase, subunit delta/ATP16	7e-87	Rh_micro-1106	312	166
RS-89	gi|5835695	312	NADH dehydrogenase 2 from mitochondrial genome - truncated at 3 prime	met en	RS-89	936	M		0.103 0.225 0.000 signal peptide predicted by SignalP	SIG	18-19	37.12	10.3	35.117	10.3	ExpAA=189.62 First60=36.52 PredHel=8 Topology=i5-27o47-69i76-98o132-149i179-196o223-245i252-274o294-311i	8	51.6	32.4	16			0	12.5	1.3	2.2					NADH dehydrogenase subunit 2 [Rhipicephalus sanguineus]	1E-140	gi|5835695	502	312	313	79	100	1	1	1	Rhipicephalus sanguineus	5835695 NP_008510.1 ND2_15045 2 8473787 O99817.1 NU2M_RHISA NADH-UBIQUINONE 4164557 AAD05517.1 49619213 YP_044778.1 49387244 BAD24951.1 49387240 BAD24949.1 39653763 NP_945214.1 38678013 BAD03983.1 39656301 NP_945227.1 38678027 BAD03996.1 25057187 NP_739594.1 24430371 BAC22596.1 50812146 YP_054505.1 49659417 BAD27241.1 5835681 NP_008497.1 ND2_15044 4164543 AAD05504.1 111548612 BAF02757.1 111548615…	NADH DEHYDROGENASE SUBUNIT FULL OXIDOREDUCTASE CHAIN ALTNAME	NADH dehydrogenase 2	1E-143	gi|4164557	502	312
Amino acid metabolism
RS-400	gi|260908392	167	Glycine cleavage system H protein (lipoate-binding)	met aa	RS-400	504	M	*	0.653 1.739 0.003	CYT		18.521	5.56			ExpAA=0.00 First60=0.00 PredHel=0 Topology=o	0						0	12.6	6	4.2					glycine cleavage system H protein, putative	5E-056	gi|215493447	219	168	170	67	99	1	1	1	Ixodes scapularis	215493447 EEC03088.1 158296037 XP_316586.4 AGAP006548-PA 157016320 EAA44254.4 212517359 EEB19270.1 170062754 XP_001866806.1 167880571 EDS43954.1 156552539 XP_001599216.1 157130020 XP_001655520.1 108884403 EAT48628.1 157134166 XP_001656319.1 108870591 EAT34816.1 195379034 XP_002048286.1 GJ11431 194155444 EDW70628.1 91093192 XP_969000.1 121079 P23434.1 184348 AAA36011.1 H-PROTEIN 219671 BAA00625.1 …	GLYCINE CLEAVAGE SYSTEM H SIMILAR TO GCSH_HUMAN FULL MITOCHONDRIAL FLAGS PRECURSOR UNNAMED PRODUCT AMINOMETHYL CARRIER ISOFORM CRA_A	Glycine cleavage system H protein (lipoate-binding)	8e-90	Rh_ap-5411	322	167
Lipid metabolism
RS-743	gi|260908522	88	Acyl-CoA-binding protein	met lip	RS-743	267	M	*	0.795 3.320 0.007	CYT		10.18	7.75			ExpAA=0.00 First60=0.00 PredHel=0 Topology=o	0						0	9.1	5.7	3.4					diazepam binding inhibitor, putative [Aedes aegypti]	8E-026	gi|157121092	119	86	87	63	99	1	1	1	Aedes aegypti	157121092 XP_001659821.1 108874714 EAT38939.1 91090704 XP_974824.1 163869628 ABY47892.1 ACYL-COA 156551888 XP_001605849.1 ENSANGP00000031876 62529856 AAX85200.1 DIAZEPAM-BINDING 48096664 XP_394745.1 CG8498-PA 156551890 XP_001605875.1 170052094 XP_001862065.1 167873090 EDS36473.1 125978607 XP_001353336.1 GA21218 54642090 EAL30839.1 195428773 XP_002062440.1 GK16653 194158525 EDW73426.1	DIAZEPAM BINDING INHIBITOR SIMILAR TO	Acyl-CoA-binding protein	3e-47	Rh_micro-952	179	88
Transporters and storage
RS-381	gi|260908378	74	copper transport protein	tr	RS-381	225	M	*	0.620 1.757 0.004	CYT		7.92	7.69			ExpAA=0.00 First60=0.00 PredHel=0 Topology=o	0						0	12.2	10.8	.					copper transport protein	1E-026	gi|51011496	122	73	74	82	99	1	1	1	Ixodes pacificus	51011496 AAT92157.1 170060655 XP_001865898.1 170071616 XP_001869959.1 167867549 EDS30932.1 167879079 EDS42462.1 56117736 AAV73808.1 157134514 XP_001656348.1 ATOX1 108881386 EAT45611.1 158300633 XP_552182.3 AGAP012028-PA 157013254 EAL38787.3 110772198 XP_001121022.1 CG32446-PA 196012263 XP_002115994.1 TRIADDRAFT_30441 190581317 EDV21394.1 219496159 XP_002244707.1 BRAFLDRAFT_249962 210087428 EEA358…	COPPER TRANSPORT ANTIOXIDANT ENZYME CHAPERONE SIMILAR TO HYPOTHETICAL	Copper chaperone	6e-32	Der_and-172	129	74
RS-75	gi|33772691	172	ferritin	tr	RS-75	519	M	*	0.534 1.202 0.002	CYT		19.915	5.15			ExpAA=0.36 First60=0.36 PredHel=0 Topology=o	0						0	8.7	4.7	2.9					ferritin	9E-096	gi|33772691	352	172	172	100	100	1	1	1	Rhipicephalus sanguineus	33772691 AAQ54715.1 45479211 AAS66655.1 37683083 AAQ98621.1 33772683 AAQ54711.1 18542436 AAL75582.1 AF467696_1 33772685 AAQ54712.1 38489895 AAR21568.1 CHAIN-LIKE 33772677 AAQ54708.1 33772681 AAQ54710.1 33772679 AAQ54709.1 33772687 AAQ54713.1	FERRITIN HEAVY	ferritin	1E-098	gi|33772691	352	172
RS-987	gi|260908590	168	inner mitochondrial membrane translocase TIM17-like protein	tr	RS-987	507	M	*	0.110 0.234 0.000	CYT		17.542	9.15			ExpAA=60.13 First60=23.17 PredHel=2 Topology=i12-34o111-133i	2	26.2	45.8	28		35	1	10.7	15.5	5.4					import inner membrane translocase subunit tim17, putative	5E-085	gi|215499790	316	166	166	93	100	1	1	1	Ixodes scapularis	215499790 EEC09284.1 TIM17 67083807 AAY66838.1 TIM17-LIKE 212505700 EEB10092.1 TIM17-B 156551031 XP_001603448.1 ENSANGP00000016107 91078052 XP_971201.1 CG40451 CG40451-PA 72006105 XP_783220.1 115974386 XP_001183046.1 219492193 XP_002242878.1 BRAFLDRAFT_287198 219500197 XP_002246534.1 BRAFLDRAFT_288666 210085522 EEA33985.1 210089313 EEA37623.1 195107675 XP_001998434.1 GI23631 193915028 EDW13895.1 …	IMPORT INNER MEMBRANE TRANSLOCASE SUBUNIT MITOCHONDRIAL SIMILAR TO HYPOTHETICAL	Mitochondrial import inner membrane translocase, subunit TIM17	6e-91	Rh_micr-575	326	166
Cytoskeletal
RS-49	gi|260908418	122	putative beta thymosin	cs	RS-49	369	M	*	0.683 2.124 0.004	CYT		13.949	5.51			ExpAA=0.00 First60=0.00 PredHel=0 Topology=o	0						2	13.1	1.6	4.9					putative beta thymosin	1E-061	gi|29825534	238	122	122	97	100	1	1	1	Dermacentor variabilis	29825534 AAO92284.1 160333326 NP_001103818.1 2 95103092 ABF51487.1 221579752 ACM24356.1 91077294 XP_968496.1 1 212509514 EEB12883.1 195048574 XP_001992554.1 GH24145 193893395 EDV92261.1 114052645 NP_001040486.1 95103090 ABF51486.1 195397371 XP_002057302.1 GJ17019 194147069 EDW62788.1 91077296 XP_976221.1 195456966 XP_002075366.1 GK15570 194171451 EDW86352.1 149689076 ABR27867.1	BETA THYMOSIN ISOFORM SIMILAR TO CONSERVED HYPOTHETICAL	putative beta thymosin	9E-065	gi|29825534	238	122
Unknown conserved
RS-101	gi|260908634	141	hypothetical conserved protein - truncated at 5 prime	uc	RS-101	426	L	*	0.778 2.880 0.006	CYT		15.13	5.56			ExpAA=0.24 First60=0.00 PredHel=0 Topology=o	0						0	9.2	7.1	7.8					conserved hypothetical protein	1E-054	gi|215508731	214	141	162	75	87	23	1	1	Ixodes scapularis	215508731 EEC18185.1 156555197 XP_001603846.1 219477802 XP_002236194.1 BRAFLDRAFT_284064 210096172 EEA44322.1 110750879 XP_001121596.1 CG14184-PA 219446045 XP_002220780.1 BRAFLDRAFT_123290 210111868 EEA59656.1 73988027 XP_542329.2 XP_542329 1 40018580 NP_954533.1 LOC308869 81885329 Q6P791.1 CK059_RAT UPF0404 C11ORF59 38197700 AAH61783.1 149068692 EDM18244.1 72560 13385060 NP_079881.1 LOC66508 128…	CONSERVED HYPOTHETICAL SIMILAR TO ISOFORM FULL HOMOLOG UNKNOWN FOR MGC CRA_A UNNAMED PRODUCT	hypothetical conserved protein	7e-76	Rh_micro-1290	275	141
RS-549	gi|260908596	196	conserved hypothetical protein - fragment	uc	RS-549	588	D		0.857 4.442 0.009	CYT		20.933	4.73			ExpAA=0.00 First60=0.00 PredHel=0 Topology=o	0						0	10.7	8.2	11.7					conserved hypothetical protein	1E-041	gi|215509284	172	200	274	49	73	37	1	1	Ixodes scapularis	215509284 EEC18737.1 219414589 XP_002205104.1 BRAFLDRAFT_67539 210127730 EEA75411.1 219448011 XP_002221758.1 BRAFLDRAFT_123687 210110844 EEA58665.1 108742354 ABG01813.1 108742348 ABG01810.1 108742346 ABG01809.1 108742350 ABG01811.1 108742352 ABG01812.1 114559951 XP_001150998.1 HCLS1 X-1 3 114559957 XP_001151065.1 4	CONSERVED HYPOTHETICAL ACCESSORY GLAND ASSOCIATED ISOFORM SIMILAR TO A	hypothetical proline rich secreted protein - truncated at 3 prime	0.11	Amb_var-1858	30	55
RS-636	gi|260908475	123	phosphohistidine phosphatase 1	uc	RS-636	372	M	*	0.599 1.519 0.003	CYT		13.836	5.34			ExpAA=0.00 First60=0.00 PredHel=0 Topology=o	0						0	15.4	8.1	3.3					janus-A, putative	1E-044	gi|215491974	182	119	122	73	98	4	5	1	Ixodes scapularis	215491974 EEC01615.1 JANUS-A 215491973 EEC01614.1 57768843 NP_001003566.1 1 50417192 AAH78274.1 219470503 XP_002232773.1 BRAFLDRAFT_95367 210099719 EEA47809.1 219412657 XP_002204140.1 BRAFLDRAFT_204350 210128506 EEA76183.1 221120753 XP_002164042.1 209731910 ACI66824.1 14 209734016 ACI67877.1 209731960 ACI66849.1 209733986 ACI67862.1 209734602 ACI68170.1	PHOSPHOHISTIDINE PHOSPHATASE HYPOTHETICAL SIMILAR TO KDA	ATP-dependent RNA helicase	0.54	Rh_ap-1483	26.6	30
RS-651	gi|260908485	98	conserved hypothetical protein	uc	RS-651	297	M	*	0.670 2.196 0.004	CYT		10.092	4.79			ExpAA=22.15 First60=12.27 PredHel=1 Topology=o48-70i	1	22.4	49	28.6		28	3	12.2	9.2	7.1					unknown [Ixodes scapularis]	3E-040	gi|67083935	167	98	99	82	99	1	1	1	Ixodes scapularis	67083935 AAY66902.1 215509137 EEC18590.1 170579415 XP_001894821.1 MGC80968 158598444 EDP36332.1 156402289 XP_001639523.1 156226652 EDO47460.1 149640652 XP_001511621.1 4 34 219463067 XP_002229241.1 BRAFLDRAFT_60352 219506406 XP_002249300.1 BRAFLDRAFT_111374 210082492 EEA31198.1 210103207 EEA51245.1 114593655 XP_001142584.1 1 114593657 XP_001142655.1 2 28372539 NP_777581.1 LOC201895 74732680 Q96QK8…	UNKNOWN CONSERVED HYPOTHETICAL SIMILAR TO CHROMOSOME OPEN READING FRAME ISOFORM FULL UNCHARACTERIZED CRA_A HOMOLOG RIKEN CDNA GENE UNNAMED PRODUCT CRA_B	hypothetical tick conserved protein	1e-49	Rh_micro-3665	187	98
RS-86	gi|260908558	149	tetratricopeptide repeat protein	uc	RS-86	450	M	*	0.168 0.340 0.001	CYT		16.843	8.56			ExpAA=22.27 First60=0.00 PredHel=1 Topology=o125-147i	1	14.8	83.9	1.3	1	2	0	8.1	7.4	1.3					tetratricopeptide repeat protein	1E-067	gi|67084017	258	149	162	86	92	1	1	1	Ixodes scapularis	67084017 AAY66943.1 156536985 XP_001608281.1 170285555 CAM34497.1 11 148189829 BAF62635.1 FIS1 66505356 XP_623649.1 13384998 NP_079838.1 33112468 Q9CQ92.1 FIS1_MOUSE 1 12835683 BAB23324.1 12836465 BAB23668.1 12842037 BAB25445.1 12842438 BAB25601.1 12843394 BAB25966.1 14789760 AAH10783.1 148687351 EDL19298.1 94711371 P84817.1 FIS1_RAT RFIS1 149062977 EDM13300.1 193671729 XP_001952009.1 126309250 X…	TETRATRICOPEPTIDE REPEAT SIMILAR TO DOMAIN FULL MITOCHONDRIAL FISSION ALTNAME HOMOLOG TPR UNNAMED PRODUCT OUTER MEMBRANE YEAST ISOFORM CRA_B SHORT CRA_A	Membrane protein involved in organellar division	2e-80	Rh_micro-3508	290	149
RS-97	gi|260908582	63	conserved hypothetical protein	uc	RS-97	192	M	*	0.628 2.331 0.005	CYT		7.196	10.58			ExpAA=0.00 First60=0.00 PredHel=0 Topology=i	0						0	4.8	9.5	.					conserved hypothetical protein	8E-023	gi|215495464	109	63	64	85	98	1	1	1	Ixodes scapularis	215495464 EEC05105.1 196476750 ACG76240.1 SERF-LIKE 212513042 EEB15692.1 193620468 XP_001952005.1 Y37E3.4 91093889 XP_968791.1 17509859 NP_490924.1 13491272 AAK27862.1 157744931 XP_001667562.1 CBG22046 187021948 CAP38717.1 72005523 XP_779954.1 115949715 XP_001177660.1 197260839 ACH56917.1 110778160 XP_001123102.1	CONSERVED HYPOTHETICAL SIMILAR TO EDRK RICH FACTOR	hypothetical conserved protein	1e-30	Rh_ap-630	124	63
RS-966	gi|260908578	103	transmembrane protein, putative	ucm	RS-966	312	M	*	0.283 0.540 0.001 signal peptide predicted by SignalP	SIG	20-21	11.369	8.55	9.356	6.95	ExpAA=34.78 First60=31.23 PredHel=2 Topology=i7-25o45-67i	2	38.8	19.4	41.7		36	0	14.6	5.8	3.9					transmembrane protein, putative	7E-046	gi|215496403	186	102	103	85	99	1	1	1	Ixodes scapularis	215496403 EEC06043.1 114153240 ABI52786.1 157118993 XP_001659284.1 AAEL_AAEL008492 94468956 ABF18327.1 DOMAIN-CONTAINING 108875494 EAT39719.1 156553322 XP_001601337.1 ENSANGP00000010639 91083431 XP_969550.1 170029353 XP_001842557.1 167862388 EDS25771.1 110757205 XP_001121144.1 CG15168-PA 195387954 XP_002052657.1 GJ20508 194149114 EDW64812.1 158299879 XP_319892.4 AGAP009134-PA 157013730 EAA15151.4…	TRANSMEMBRANE HYPOTHETICAL CONSERVED SIMILAR TO	transmembrane protein	3e-53	Rh_micro-5141	199	103
RS-643	gi|260908481	140	hypothetical conserved secreted protein	ucs	RS-643	423	M	*	0.874 4.946 0.010 signal peptide predicted by SignalP	SIG	21-22	16.161	10.14	14	10.1	ExpAA=11.82 First60=11.81 PredHel=0 Topology=o	0						0	8.6	10	2.1					secreted protein, putative	7E-043	gi|215498058	176	125	156	67	80	32	18	1	Ixodes scapularis	215498058 EEC07552.1 167568248 ZP_02361122.1 BOKLC_00300 167568144 ZP_02361060.1 BOKLE_36668 120610188 YP_969866.1 AAVE_1502 120588652 ABM32092.1 194518072 YP_002053567.1 169651395 EDS84088.1 167834914 ZP_02461797.1 BPSE38_00390 167736488 ZP_02409262.1 BPSE14_00415 194576060 YP_002110943.1 148026381 EDK84466.1 126452333 YP_001064364.1 BURPS1106A_0079 126225975 ABN89515.1 53717706 YP_106692.1 BPSL…	SECRETED HYPOTHETICAL CONSERVED	hypothetical secreted protein	3e-74	Rh_ap-2743	270	140
Probably Babesia canis ribosomal proteins
RS-122	gi|260908300	139	ribosomal protein L14p/L23e , putative - probable Babesia contaminant	ps	RS-122	420	M	*	0.872 4.861 0.010	CYT		14.768	10.17			ExpAA=0.07 First60=0.07 PredHel=0 Topology=o	0						0	6.5	12.9	5					ribosomal protein L14p/L23e [Babesia bovis T2Bo]	2E-073	gi|156088723	277	139	139	97	100	1	1	1	Babesia bovis	156088723 XP_001611768.1 L14P L23E 154799022 EDO08200.1 71030494 XP_764889.1 60S L23 84995348 XP_952396.1 65302557 CAI74664.1 68351845 EAN32606.1 51172914 AAT97352.1 209877328 XP_002140106.1 209555712 EEA05757.1 211962095 EEA97290.1 221487503 EEE25735.1 221507302 EEE32906.1 67594829 XP_665904.1 54656772 EAL35674.1 66475246 XP_627439.1 46229266 EAK90115.1 68075865 XP_679852.1 82794048 XP_728283.1 …	RIBOSOMAL LARGE SUBUNIT	Ribosomal protein L23	2e-57	Rh_ap-1719	214	137
RS-512	gi|260908428	146	ribosomal protein L34, putative - probable Babesia contaminant	ps	RS-512	441	M	*	0.358 0.687 0.001	CYT		16.185	10.62			ExpAA=0.00 First60=0.00 PredHel=0 Topology=o	0						0	6.8	7.5	2.1	1 | 141 SKGGKKK|SA 0.510 *ProP* |				ribosomal protein L34 [Babesia bovis T2Bo]	5E-051	gi|156083699	202	156	157	69	99	1	1	1	Babesia bovis	156083699 XP_001609333.1 L34 154796584 EDO05765.1 71027743 XP_763515.1 60S L34A 68350468 EAN31232.1 85000935 XP_955186.1 65303332 CAI75710.1 209881205 XP_002142041.1 209557647 EEA07692.1 66360398 XP_627241.1 46228843 EAK89713.1 67624513 XP_668539.1 54659741 EAL38306.1 CHRO.80400 195572300 XP_002104134.1 GD20801 194200061 EDX13637.1 195499401 XP_002096932.1 GE24782 38048547 AAR10176.1 CG9354 19418…	RIBOSOMAL HYPOTHETICAL SIMILAR TO DROSOPHILA MELANOGASTER ISOFORM A B	ribosomal protein L34	9e-31	Rh_ap-2200	125	121
RS-143	gi|260908306	115	ribosomal protein S26e, putative - probable protozoa contaminant protein	ps	RS-143	348	M	*	0.456 0.953 0.002	CYT		11.692	11.16			ExpAA=0.01 First60=0.00 PredHel=0 Topology=o	0						0	9.6	3.5	6.1					ribosomal protein S26e [Babesia bovis T2Bo]	9E-049	gi|156088039	195	115	115	80	100	1	1	1	Babesia bovis	156088039 XP_001611426.1 S26E 154798680 EDO07858.1 71033719 XP_766501.1 40S 84998146 XP_953794.1 65304791 CAI73116.1 68353458 EAN34218.1 211964520 EEA99715.1 S26 221485848 EEE24118.1 221503785 EEE29469.1 156093661 XP_001612869.1 148801743 EDL43142.1 124801397 XP_001349683.1 3845288 AAC71955.1 221052965 XP_002257857.1 193807689 CAQ38393.1 68071353 XP_677590.1 56497765 CAI00663.1 70934681 XP_738532…	RIBOSOMAL HYPOTHETICAL	ribosomal protein S26	3E-026	gi|67083913	110	95
RS-165	gi|260908310	133	ribosomal protein L14, putative - probable Babesia contaminant	ps	RS-165	402	M	*	0.827 3.739 0.007	CYT		14.995	10.32			ExpAA=0.02 First60=0.02 PredHel=0 Topology=o	0						0	9	6.8	3					ribosomal protein L14 [Babesia bovis T2Bo]	3E-054	gi|156087130	213	133	133	78	100	1	1	1	Babesia bovis	156087130 XP_001610972.1 L14 154798225 EDO07404.1 84998772 XP_954107.1 60S 65305105 CAI73430.1 71033109 XP_766196.1 68353153 EAN33913.1 211966449 EEB01645.1 221502040 EEE27786.1 221060122 XP_002260706.1 193810780 CAQ42678.1 209876241 XP_002139563.1 209555169 EEA05214.1 156101928 XP_001616657.1 148805531 EDL46930.1 124809020 XP_001348470.1 23497364 AAN36909.1 AE014820_59 221481317 EEE19711.1 66359…	RIBOSOMAL	60S ribosomal protein L14	3e-18	Rh_micro-9330	84.3	135
RS-247	gi|260908338	79	40S ribosomal protein S21, putative	ps	RS-247	240	M	*	0.367 0.682 0.001	CYT		8.766	5.17			ExpAA=0.00 First60=0.00 PredHel=0 Topology=o	0						0	12.7	8.9	2.5					40S ribosomal protein S21e [Babesia bovis T2Bo]	3E-031	gi|156089113	137	78	79	84	99	1	1	1	Babesia bovis	156089113 XP_001611963.1 40S S21E 154799217 EDO08395.1 71029458 XP_764372.1 S21 68351326 EAN32089.1 84997299 XP_953371.1 65304367 CAI76746.1 112253313 ABI14244.1 124804821 XP_001348121.1 23496377 AAN36034.1 AE014842_56 70952267 XP_745313.1 56525597 CAH77274.1 68072979 XP_678404.1 56498863 CAH94994.1 66361852 XP_627890.1 46227658 EAK88593.1 119188903 XP_001245058.1 CIMG_04499 90303844 EAS33475.1 2…	RIBOSOMAL SUBUNIT HYPOTHETICAL	ribosomal protein S21	2E-014	gi|67083931	70.5	79
RS-330	gi|260908360	108	60S ribosomal protein L30, putative - probable Babesia contaminant	ps	RS-330	327	M	*	0.406 0.823 0.002	CYT		11.89	9.48			ExpAA=0.00 First60=0.00 PredHel=0 Topology=i	0						0	9.3	8.3	2.8					ribosomal protein L7Ae containing protein [Babesia bovis]	2E-049	gi|156088781	197	108	108	87	100	1	1	1	Babesia bovis	156088781 XP_001611797.1 L7AE 154799051 EDO08229.1 84995386 XP_952415.1 60S L30 65302576 CAI74683.1 71030458 XP_764871.1 68351827 EAN32588.1 149496800 XP_001510014.1 66359514 XP_626935.1 46228341 EAK89240.1 209881949 XP_002142412.1 209558018 EEA08063.1 211965757 EEB00953.1 221488644 EEE26858.1 221509141 EEE34710.1 68067530 XP_675723.1 L30E 56495072 CAH97213.1 115435932 NP_001042724.1 OS01G0276000…	RIBOSOMAL CONTAINING SIMILAR TO PELOTA RNA BINDING DOMAIN UNNAMED PRODUCT HYPOTHETICAL	ribosomal protein L30	5E-031	gi|51011530	125	105
RS-374	gi|260908247	182	ribosomal protein S7e family protein - probable Babesia contaminant- truncated at 3 prime	ps	RS-374	545	M		0.795 3.274 0.007	CYT		20.592	9.67			ExpAA=0.01 First60=0.00 PredHel=0 Topology=o	0						2	8.8	4.4	2.7					ribosomal protein S7e family protein [Babesia bovis]	6E-083	gi|156089305	309	182	194	83	94	1	1	1	Babesia bovis	156089305 XP_001612059.1 S7E 154799313 EDO08491.1 71029676 XP_764481.1 40S S7 68351435 EAN32198.1 84997505 XP_953474.1 RPS7 65304470 CAI76849.1 211964224 EEA99419.1 221486153 EEE24423.1 221503651 EEE29342.1 68072845 XP_678336.1 56498773 CAH99325.1 124512798 XP_001349755.1 23615172 CAD52162.1 221060701 XP_002261920.1 193811070 CAQ41798.1 156102533 XP_001616959.1 148805833 EDL47232.1 82539474 XP_72…	RIBOSOMAL FAMILY HOMOLOGUE	40S ribosomal protein S7-like	3E-030	gi|67084057	124	172
[truncated: 62 more columns]

## Sheet: Sheet1
Seq name	Seq size	Description	Class	Link to CDS	Seq size	First residue	Stop codon (*)?	SecretomeP score/Odds/Weighted Prior value (score>0.6 is significant)	SigP Result	Cleavage Position	MW	pI	Mature MW	pI	TMHMM result	Predicted helices	% membrane	% outside	% inside	Possible GPI?	Length of peptide after last membrane helix	No. potential glyc sites	Percent Ser+Thr	Percent Gly	Percent Pro	ProP furin cleavage predictions	Salivary family blocks	Non promiscuous Salivary family blocks	Best match to NR protein database	E value	Match	Score	Extent of match	Length of best match	% identity	% Match length	First residue of match	First residue of sequence	Number of segments	Species	Alphanumeric Index	Text index	Best match to IXODIDAE database	E value	Match	Score	Extent of match	Length of best match	% identity
RS-20	80	chimadanin anti-thrombin homologue	s/at	RS-20	243	M	*	0.853 4.432 0.009 signal peptide predicted by SignalP	SIG	21-22	8.773	4.91	6.518	4.61	ExpAA=16.22 First60=16.22 PredHel=1 Topology=i5-22o	1	21.3	72.5	6.3		58	1	7.5	10	6.3				chimadanin	0.012	gi|67968373	42.4	82	93	36	88	6	4	1	Haemaphysalis longicornis	67968373 BAE00177.1 169853331 XP_001833346.1 CC1G_11923 116505556 EAU88451.1 198421228 XP_002126810.1 218195760 EEC78187.1 OSI_17792 115461118 NP_001054159.1 OS04G0662800 113565730 BAF16073.1 222629715 EEE61847.1 OSJ_16512 38346072 CAE04840.2 OSJNBA0084K01.12 48102233 XP_392756.1 CG17233-PA 66828605 XP_647656.1 60475629 EAL73564.1 DDBDRAFT_0189876 195399355 XP_002058286.1 GJ16004 194150710 EDW663…	CHIMADANIN HYPOTHETICAL SIMILAR TO ISOFORM A MONOVALENT CATION ANTIPORTER SUBUNIT D PH ADAPTATION POTASSIUM EFFLUX SYSTEM SODIUM HYDROGEN	hirudin-like hypothetical protein	3e-11	Rh_ap-6227	60.1	83	187	39
RS-290	136	thrombin inhibitor - truncated at 5 prime	s/at	RS-290	411	C	*	0.413 0.839 0.002	CYT		15.534	9.89			ExpAA=0.00 First60=0.00 PredHel=0 Topology=o	0						2	11.8	7.4	10.3	1 | 75 CRQRPKK|GL 0.671 *ProP* |			dathoxin-2	9E-019	gi|167613925	95.9	116	156	39	74	28	1	1	Dermacentor andersoni	167613925 ABZ89562.1 DATHOXIN-2 196476612 ACG76174.1 193699971 XP_001951980.1 219452170 XP_002223826.1 BRAFLDRAFT_124483 210108840 EEA56728.1 57014514 AAW32666.1 195445822 XP_002070501.1 GK10999 194166586 EDW81487.1 195110509 XP_001999822.1 GI22868 193916416 EDW15283.1 195036258 XP_001989588.1 GH18720 193893784 EDV92650.1 198477826 XP_002136422.1 GA22193 198145086 EDY71790.1 198451579 XP_00135842…	THROMBIN INHIBITOR SIMILAR TO PAPILIN HYPOTHETICAL TRYPTASE PRECURSOR	Serine proteinase inhibitor (KU family)	9e-22	Der_and-286	95.9	116	156	39
RS-695	140	hirudin-like hypothetical protein - truncated at 5 prime	s/at	RS-695	423	G	*	0.839 4.029 0.008	CYT		14.319	4.31			ExpAA=0.00 First60=0.00 PredHel=0 Topology=o	0						0	5.7	16.4	7.1				hirudin-like hypothetical protein	2E-007	gi|50284523	58.5	153	219	39	70	53	1	2	Amblyomma variegatum	50284523 BAD29729.1 HIRUDIN-LIKE 196476610 ACG76173.1 222635168 EEE65300.1 OSJ_20538 198434774 XP_002127169.1 Y75B8A.13 156097653 XP_001614859.1 PF-FAM-B 148803733 EDL45132.1 218197781 EEC80208.1 OSI_22102 80478581 AAI08771.1 6859100 158426118 YP_001527410.1 AZC_4494 158333007 BAF90492.1 55296906 BAD68358.1 BKRF1 EBNA-1 PROTEIN-LIKE 55296907 BAD68359.1	HYPOTHETICAL SIMILAR TO PHIST UNKNOWN FOR IMAGE ENCODES	hirudin-like hypothetical protein	2e-38	Rh_ap-6227	150	122	187	62
RS-329	152	putative salivary protein with polylysine tail - fragment	s/bt	RS-329	453	F		0.599 1.587 0.003 signal peptide predicted by SignalP	SIG	15-16	16.238	9.06	14.71	9.13	ExpAA=0.00 First60=0.00 PredHel=0 Topology=o	0						16	21.1	10.5	5.9	1 | 120 KKRKSKR|SA 0.687 *ProP* |	Basic tail YFYFC pattern |	Basic tail YFYFC pattern |	P18	1E-012	gi|152002934	75.5	153	154	33	99	5	4	1	Hyalomma asiaticum	152002934 ABS19614.1 P18 67083481 AAY66676.1 215498037 EEC07531.1 22164164 AAM93587.1 AF483665_1 215502985 EEC12479.1 22164176 AAM93593.1 AF483671_1 67083371 AAY66621.1 67083154 AAY66513.1 51011462 AAT92140.1 BTSP-6 67083505 AAY66688.1	SALIVARY WITH POLYLYSINE TAIL SECRETED GLAND BASIC POLYK	hypothetical secreted protein	1e-35	Der_and-463	142	155	156	47
RS-334	137	carboxypeptidase inhibitor precursor	s/carbin	RS-334	414	M	*	0.788 3.161 0.006 signal peptide predicted by SignalP	SIG	19-20	15.089	9.6	13.078	9.56	ExpAA=0.68 First60=0.68 PredHel=0 Topology=o	0						0	16.8	10.2	2.9				RecName: Full=Carboxypeptidase inhibitor; AltName: Full=TCI; Flags: Precursor	3E-006	gi|74836992	54.3	80	97	35	82	20	58	1	Rhipicephalus bursa	74836992 Q5EPH2.1 TCI1_RHIBU 58374130 AAW72225.1 197107256 3D4U THROMBIN-ACTIVATABLE TICK-DERIVED 71042388 1ZLH 71042390 1ZLI 194319910 2JTO 222142951 2K2X 3.5 215497405 EEC06899.1 144227400 ABO93460.1 11387237 Q9N0L8.1 7711020 CAB90357.1 145498264 XP_001435120.1 124402249 CAK67723.1 115376118 ZP_01463362.1 115366841 EAU65832.1 5932410 AAD56947.1 AF181965_1 B-2 22086978 AAM90827.1 AF463419_1 NBP-2	FULL CARBOXYPEPTIDASE INHIBITOR ALTNAME TCI FLAGS PRECURSOR PDB B CHAIN BOVINE FIBRINOLYSIS TAFIA IN COMPLEX WITH CRYSTAL STRUCTURE TICK A HUMAN SOLUTION AT PH WAP_MACEU WHEY ACIDIC TWAP HYPOTHETICAL UNNAMED PRODUCT CONSERVED REPEAT DOMAIN INTEGRIN BASAL BODY	carboxypeptidase inhibitor precursor	3E-009	gi|58374130	54.3	80	97	35
RS-418	112	salivary cystatin - truncated at 5 prime	s/cystatin	RS-418	339	H	*	0.883 5.400 0.011	CYT		11.432	6.01			ExpAA=0.13 First60=0.06 PredHel=0 Topology=o	0						0	16.1	6.3	6.3				cystatin-2	5E-006	gi|86285719	53.5	110	131	30	84	31	1	1	Haemaphysalis longicornis	86285719 ABC94582.1 CYSTATIN-2 157779724 ABV71390.1 167613909 ABZ89554.1 215505484 EEC14978.1 215495141 EEC04782.1 30314781 CAD59655.1 41352537 AAS01021.1 221487554 EEE25786.1 NBP2B 211962141 EEA97336.1 TGME49_112550 221507347 EEE32951.1 45269125 AAS55948.1	CYSTATIN PRECURSOR ENVELOPE GLYCOPROTEIN HYPOTHETICAL CONSERVED	cystatin-2	3E-009	gi|86285719	53.5	110	131	30
RS-435	161	secreted cystatin precursor	s/cystatin	RS-435	486	M	*	0.180 0.362 0.001 signal peptide predicted by SignalP	SIG	23-24	17.794	9.41	15.376	9.51	ExpAA=22.09 First60=21.67 PredHel=1 Topology=o5-27i	1	13.7	3.1	83.2		134	0	18	6.2	5				cystatin-2 precursor	5E-023	gi|45269125	110	123	128	43	96	6	9	1	Ornithodoros moubata	45269125 AAS55948.1 CYSTATIN-2 86285719 ABC94582.1 215505484 EEC14978.1 167613909 ABZ89554.1 157779724 ABV71390.1 41352537 AAS01021.1 28564457 CAD68002.1 215494370 EEC04011.1 215495141 EEC04782.1 215493564 EEC03205.1	PRECURSOR CYSTATIN	cystatin - truncated at 3 prime	4e-49	Rh_micro-6145	187	148	155	60
RS-986	139	putative secreted cystatin - truncated at 3 prime	s/cystatin	RS-986	417	M		0.620 2.306 0.005 signal peptide predicted by SignalP	SIG	24-25	14.742	5	12.644	5	ExpAA=22.45 First60=22.44 PredHel=1 Topology=o10-32i	1	15.8	7.2	77		107	3	15.1	5.8	2.2				putative secreted cystatin	5E-031	gi|194246045	136	82	87	78	94	1	56	1	Dermacentor variabilis	194246045 ACF35514.1 215505484 EEC14978.1 CYSTATIN-2 45269125 AAS55948.1 86285719 ABC94582.1 167613909 ABZ89554.1 157779724 ABV71390.1 41352537 AAS01021.1 215497771 EEC07265.1 28564457 CAD68002.1 215494370 EEC04011.1	SECRETED CYSTATIN PRECURSOR	putative secreted cystatin	9e-49	Rh_micro-3111	185	138	140	64
RS-255	114	protein related to Da-p36 - truncated at 3 prime	s/da36	RS-255	342	M		0.778 3.076 0.006 signal peptide predicted by SignalP	SIG	19-20	13.288	9.06	11.09	9.1	ExpAA=0.18 First60=0.16 PredHel=0 Topology=o	0						1	11.4	3.5	5.3				immunosuppressant protein p36	0.009	gi|168983563	42.7	119	239	27	50	8	8	1	Haemaphysalis longicornis	168983563 BAG11660.1 P36 44886004 BAD11807.1 DA-P36 196476623 ACG76179.1 195995821 XP_002107779.1 190588555 EDV28577.1 118085414 XP_001231338.1 20270079 AAM18167.1 AC092172_27 31430910 AAP52762.1 LOC_OS10G14170 218232629 YP_002367325.1 BCB4264_A2616 218160586 ACK60578.1 123389429 XP_001299721.1 121880630 EAX86791.1 221198052 ZP_03571098.1 221204390 ZP_03577407.1 221175247 EEE07677.1 221181984 EEE…	IMMUNOSUPPRESSANT RELATED TO HYPOTHETICAL UNKNOWN CALRETICULIN FAMILY CONSERVED	similar to Dermacentor immunosuppressive protein Da-p36	2e-05	Amb_caj-101	40.8	119	238	28
RS-531	77	defensin	s/def	RS-531	234	M	*	0.929 6.490 0.013 signal peptide predicted by SignalP	SIG	24-25	8.253	6.67	5.803	6.64	ExpAA=22.65 First60=22.63 PredHel=1 Topology=i7-29o	1	28.6	62.3	9.1		48	2	23.4	7.8	5.2				defensin	4.3	gi|22324363	33.9	79	82	31	96	8	3	1	Triticum aestivum	22324363 BAC10287.1 83998894 CAI76992.1 DRO5 83998910 CAI77006.1 83998950 CAI77041.1 83998982 CAI77069.1 83999029 CAI77111.1 219451867 XP_002223675.1 BRAFLDRAFT_85977 210108858 EEA56744.1 121703163 XP_001269846.1 119397989 EAW08420.1 17508091 NP_493560.1 K05C4.11 3924806 CAB04576.1 C. 157748675 XP_001669432.1 CBG19743 187023923 CAP36970.1 219451865 XP_002223674.1 BRAFLDRAFT_124417 210108857 EEA56…	DEFENSIN HYPOTHETICAL CONSERVED ELEGANS PARTIALLY CONFIRMED BY TRANSCRIPT EVIDENCE SIMILAR TO CUB SUSHI MULTIPLE DOMAINS	hypothetical secreted peptide precursor	2e-14	Der_and-21	70.5	73	82	50
RS-609	89	Defensin with RGD motif	s/ef	RS-609	270	M	*	0.915 6.043 0.012 signal peptide predicted by SignalP	SIG	19-20	9.614	6.52	7.628	6.73	ExpAA=22.52 First60=22.52 PredHel=1 Topology=i7-29o	1	24.7	67.4	7.9		60	1	15.7	10.1	5.6		RGD_cys disintegrin |	RGD_cys disintegrin |	hypothetical protein	0.86	gi|68051231	36.2	52	69	36	75	23	33	1	Haemaphysalis longicornis	68051231 BAE02558.1 187233970 ACD01224.1 HW17G20 TOXIN-LIKE 166240356 XP_638156.2 N-TERMINAL DOMAIN-CONTAINING 165988557 EAL64720.2 15238752 NP_197909.1 166007955 ABY77738.1 HWTX-XVIIA 187233968 ACD01223.1 HW17G3 167921591 ZP_02508682.1 167896972 ZP_02484374.1 167004605 ZP_02270363.1 162416290 Q54KF7.2 BETA-LIKE 109 1	HYPOTHETICAL PRECURSOR DNAJ HEAT SHOCK UNKNOWN THIOTEMPLATE MECHANISM NATURAL PRODUCT SYNTHETASE POLYKETIDE SYNTHASE SIBA_DICDI FULL INTEGRIN A ALTNAME GENE FLAGS	hypothetical secreted peptide precursor	5e-20	Der_and-21	89.4	84	82	51
RS-119	107	Evasin	s/eva	RS-119	324	M	*	0.974 7.351 0.015	CYT		11.94	4.1			ExpAA=0.04 First60=0.03 PredHel=0 Topology=o	0						4	28	4.7	1.9		Tick Evasin CYS pattern |	Tick Evasin CYS pattern |	RecName: Full=Evasin-4; Flags: Precursor	5E-012	gi|215275256	73.6	132	127	37	104	1	1	1		215275256 P0C8E9.1 EVA4_RHISA EVASIN-4 215275254 P0C8E7.1 EVA1_RHISA EVASIN-1 118362267 XP_001014361.1 89296128 EAR94116.1 TTHERM_00235230 145492375 XP_001432185.1 124399295 CAK64788.1 72095925 XP_800554.1 115940158 XP_001192694.1 460074 AAA16710.1 51B 467227 AAA81947.1 198425403 XP_002130810.1 1B 170047324 XP_001851176.1 167869762 EDS33145.1 118362519 XP_001014486.1 89296253 EAR94241.1 TTHERM_00…	FULL FLAGS PRECURSOR HYPOTHETICAL UNNAMED PRODUCT SURFACE ANTIGEN TYPE SIMILAR TO NOTCH HOMOLOG CONSERVED	hypothetical secreted protein	1e-11	Der_and-386	61.2	100	116	32
RS-216	115	Evasin	s/eva	RS-216	348	M	*	0.855 4.697 0.009 signal peptide predicted by SignalP	SIG	22-23	12.403	4.26	10.1	4.08	ExpAA=0.82 First60=0.81 PredHel=0 Topology=o	0						0	18.3	4.3	2.6				RecName: Full=Evasin-4; Flags: Precursor	2E-004	gi|215275256	48.5	127	127	28	100	1	1	1		215275256 P0C8E9.1 EVA4_RHISA EVASIN-4 215275254 P0C8E7.1 EVA1_RHISA EVASIN-1 212539193 XP_002149752.1 KERATIN-ASSOCIATED 5-5 210069494 EEA23585.1 145552509 XP_001461930.1 124429767 CAK94557.1 38230964 AAR14428.1 32398671 CAD98631.1 41 118347571 XP_001007262.1 89289029 EAR87017.1 TTHERM_00417990 66475282 XP_627457.1 46228923 EAK89772.1 38230966 AAR14429.1 66810942 XP_639178.1 74854740 Q54RG7.1 Y8…	FULL FLAGS PRECURSOR HYPOTHETICAL UNNAMED PRODUCT ENVELOPE GLYCOPROTEIN KD OOCYST WALL CONSERVED UNCHARACTERIZED	hypothetical secreted protein	3e-28	Rh_micro-8926	117	127	140	46
RS-505	82	Short Evasin	s/eva	RS-505	249	M	*	0.853 4.452 0.009 signal peptide predicted by SignalP	SIG	24-25	8.317	7.51	5.702	4.58	ExpAA=9.41 First60=9.41 PredHel=0 Topology=o	0						3	19.5	15.9	4.9				RecName: Full=Evasin-3; Flags: Precursor	0.13	gi|215275255	38.9	36	86	52	42	28	21	1		215275255 P0C8E8.1 EVA3_RHISA EVASIN-3 190892901 YP_001979443.1 RHECIAT_CH0003317 190698180 ACE92265.1 170735529 YP_001774643.1 BCENMC03_7047 169821567 ACA96148.1 86475790 BAE79198.1 107022997 YP_621324.1 BCEN_1445 116686760 YP_840007.1 BCEN2424_6383 105893186 ABF76351.1 116652475 ABK13114.1 114152980 ABI52656.1 8.1 109053971 XP_001096499.1 54144369 BAD60978.1 S1 212542759 XP_002151534.1 PMAA_043…	FULL FLAGS PRECURSOR HYPOTHETICAL CONSERVED KDA SECRETORY SIMILAR TO LORICRIN GLYCOPROTEIN	hypothetical secreted protein	0.0005	Amby-am-682	36.2	43	82	37
RS-60	92	Evasin	s/eva	RS-60	279	M	*	0.725 2.613 0.005 signal peptide predicted by SignalP	SIG	26-27	10.019	7.62	7.015	6.73	ExpAA=0.24 First60=0.24 PredHel=0 Topology=o	0						1	15.2	9.8	4.3		Evasin_3 stringent pattern |Evasin_3 conserved pattern |	Evasin_3 stringent pattern |Evasin_3 conserved pattern |	RecName: Full=Evasin-3; Flags: Precursor	1E-033	gi|215275255	145	66	86	100	77	21	27	1		215275255 P0C8E8.1 EVA3_RHISA EVASIN-3 55785689 BAD72613.1 GRANULIN-LIKE 153005604 YP_001379929.1 ANAE109_2744 152029177 ABS26945.1 163792895 ZP_02186871.1 MG-CHELATASE 159181541 EDP66053.1 71748320 XP_823215.1 70832883 EAN78387.1 193697675 XP_001947763.1 196000721 XP_002110228.1 190586179 EDV26232.1 170577993 XP_001894217.1 158599257 EDP36927.1 157776089 XP_001666110.1 CBG06945 187033875 CAP2716…	FULL FLAGS PRECURSOR HYPOTHETICAL CONSERVED COBALAMIN BIOSYNTHESIS COBN RELATED EXPRESSED HOMEOBOX DOMAIN CONTAINING ELEGANS PARTIALLY CONFIRMED BY TRANSCRIPT EVIDENCE	hypothetical secreted protein	0.001	Der_and-508	35	64	90	35
RS-77	114	Evasin	s/eva	RS-77	345	M	*	0.871 4.981 0.010 signal peptide predicted by SignalP	SIG	20-21	12.611	4.53	10.48	4.41	ExpAA=0.05 First60=0.05 PredHel=0 Topology=o	0						0	10.5	8.8	5.3		Tick Evasin CYS pattern |	Tick Evasin CYS pattern |	RecName: Full=Evasin-1; Flags: Precursor	2E-065	gi|215275254	251	114	114	99	100	1	1	1		215275254 P0C8E7.1 EVA1_RHISA EVASIN-1 215275256 P0C8E9.1 EVA4_RHISA EVASIN-4 220968677 EED87023.1 157749015 XP_001678221.1 CBG00911 187038686 CAP22329.1 C. CBR-LET-23 195453846 XP_002073970.1 GK14389 194170055 EDW84956.1 115387078 XP_001210080.1 114191078 EAU32778.1 221102885 XP_002170318.1 219429173 XP_002212376.1 BRAFLDRAFT_74750 210120465 EEA68184.1 108759284 YP_628386.1 MXAN_0103 108463164 A…	FULL FLAGS PRECURSOR HYPOTHETICAL BRIGGSAE CONSERVED SIMILAR TO ZONADHESIN	hypothetical secreted protein	4e-31	Der_and-386	126	103	116	56
RS-885	82	Evasin	s/eva	RS-885	249	M	*	0.854 4.494 0.009 signal peptide predicted by SignalP	SIG	24-25	8.365	8.27	5.746	6	ExpAA=9.42 First60=9.42 PredHel=0 Topology=o	0						3	19.5	15.9	4.9				RecName: Full=Evasin-3; Flags: Precursor	0.65	gi|215275255	36.6	34	86	52	40	28	21	1		215275255 P0C8E8.1 EVA3_RHISA EVASIN-3 54144369 BAD60978.1 S1 170735529 YP_001774643.1 BCENMC03_7047 169821567 ACA96148.1 107022997 YP_621324.1 BCEN_1445 116686760 YP_840007.1 BCEN2424_6383 105893186 ABF76351.1 116652475 ABK13114.1 209548249 YP_002280166.1 RLEG2_0643 209534005 ACI53940.1 149132011 ABR20869.1 116250840 YP_766678.1 RL1067 115255488 CAK06564.1 4406180 AAD19891.1 56181128 AAV83686.1 …	FULL FLAGS PRECURSOR GLYCOPROTEIN HYPOTHETICAL CONSERVED SPIKE SURFACE	hypothetical secreted protein	0.003	Amby-am-682	33.9	43	82	37
RS-909	100	Evasin	s/eva	RS-909	303	M	*	0.969 7.293 0.015	CYT		10.738	3.85			ExpAA=0.64 First60=0.64 PredHel=0 Topology=o	0						4	21	4	8				RecName: Full=Evasin-4; Flags: Precursor	2E-055	gi|215275256	218	100	127	98	79	28	1	1		215275256 P0C8E9.1 EVA4_RHISA EVASIN-4 215275254 P0C8E7.1 EVA1_RHISA EVASIN-1 169599240 XP_001793043.1 SNOG_02439 111069531 EAT90651.1 47214383 CAG00864.1 149723904 XP_001501890.1 OXYSTEROL-BINDING PROTEIN-RELATED 7 OSBP-RELATED ORP-7 90407936 ZP_01216110.1 PCNPT3_06171 90310950 EAS39061.1 6358714 AAF07338.1 AF188116_7 195121408 XP_002005212.1 GI20366 193910280 EDW09147.1 154321852 XP_001560241.1…	FULL FLAGS PRECURSOR HYPOTHETICAL UNNAMED PRODUCT SIMILAR TO ENV	hypothetical secreted protein	5e-05	Der_and-386	39.7	104	116	25
RS-95	119	Evasin	s/eva	RS-95	360	M	*	0.602 1.502 0.003 signal peptide predicted by SignalP	SIG	19-20	12.774	8.44	10.617	8.17	ExpAA=3.85 First60=3.85 PredHel=0 Topology=o	0						0	10.1	10.9	4.2				RecName: Full=Evasin-1; Flags: Precursor	0.17	gi|215275254	38.5	78	114	28	68	32	30	1		215275254 P0C8E7.1 EVA1_RHISA EVASIN-1 148227800 NP_001079111.1 RECEPTOR-2 547839 Q99088.1 LDLR2_XENLA LOW-DENSITY 2 214578 AAA49898.1 118368451 XP_001017432.1 LSD1 89299199 EAR97187.1 157359653 CAO67876.1 118375631 XP_001020999.1 89302766 EAS00754.1 24660387 NP_729293.1 CG32373 45552985 NP_996019.1 17946341 AAL49207.1 RE64043P 23093998 AAN12048.1 45446017 AAS65064.1 220948722 ACL86904.1 CG32373-…	FULL FLAGS PRECURSOR LOW DENSITY LIPOPROTEIN RECEPTOR SHORT LDL ZINC FINGER DOMAIN SUBCLASS FAMILY UNNAMED PRODUCT ISOFORM A B HYPOTHETICAL UNKNOWN FOR MGC SIMILAR TO OVULATORY	hypothetical secreted protein	0.0004	Rh_micro-8926	37	79	140	25
RS-690	155	neuroprotein-like protein	s/gms	RS-690	468	M	*	0.319 0.728 0.001 signal peptide predicted by SignalP	SIG	27-28	15.305	4.94	12.354	4.72	ExpAA=42.91 First60=30.27 PredHel=2 Topology=i12-34o44-66i	2	28.4	6.5	65.2		89	6	14.8	17.4	9.7				hypothetical protein Mvan_3736 [Mycobacterium vanbaalenii PYR-1]	1E-006	gi|120404695	55.8	119	806	36	15	256	39	1	Mycobacterium vanbaalenii PYR-1	120404695 YP_954524.1 MVAN_3736 119957513 ABM14518.1 120404234 YP_954063.1 MVAN_3258 119957052 ABM14057.1 156390280 XP_001635199.1 156222290 EDO43136.1 21222037 NP_627816.1 SERINE-THREONINE 5123896 CAB45488.1 167516736 XP_001742709.1 163779333 EDQ92947.1 161076941 NP_001097171.1 CG15140 157400175 ABV53689.1 109501316 XP_001062656.1 109502191 XP_001068760.1 41615916 DAA03716.1 HDC02932 66357290 XP…	HYPOTHETICAL CONSERVED KINASE TPG TPA TPA_INF MULTITRANSMEMBRANE WITH SIGNAL GMGPP REPEAT AT	hypothetical glycine rich secreted protein	2e-06	Rh_ap-24	45.4	48	452	47
RS-90	66	neuroprotein-like protein	s/gms	RS-90	201	M	*	0.635 2.459 0.005 signal peptide predicted by SignalP	BL	23-24	6.51	11.78	4.016	11.78	ExpAA=19.36 First60=19.36 PredHel=1 Topology=o10-32i	1	33.3	15.2	51.5		34	2	10.6	30.3	.	1 | 37 LAGRRRR|GG 0.622 *ProP* |			predicted protein	1E-004	gi|222855891	48.9	61	102	45	60	22	5	1	Populus trichocarpa	222855891 EEE93438.1 220924332 YP_002499634.1 LORICRIN-LIKE 219948939 ACL59331.1 163741185 ZP_02148577.1 SINGLE-STRAND 161385538 EDQ09915.1 111162637 ABH07505.1 GLYCINE-RICH RNA-BINDING 469070 BAA03741.1 PROTEIN-1A 223542534 EEF44074.1 222438690 EEE45369.1 'COLD-SHOCK' DNA-BINDING 168044535 XP_001774736.1 162673891 EDQ60407.1 162455692 YP_001618059.1 MOTIF-CONTAINING 161166274 CAN97579.1 RNP-1 72…	BINDING CONSERVED HYPOTHETICAL DOMAIN RNA RECOGNITION REGION MOTIF DEAD H HELICASE	hypothetical secreted protein - truncated at 3 prime	4e-05	Rh_micro-7509	40	34	232	55
RS-1000	179	cement-like - truncated at 5 prime	s/grp	RS-1000	540	G	*	0.817 4.038 0.008	CYT		17.251	9.49			ExpAA=74.17 First60=32.14 PredHel=0 Topology=o	0						18	21.8	30.7	7.3				unknown	8E-026	gi|45479213	119	232	506	36	46	8	1	3	Rhipicephalus haemaphysaloides haemaphysaloides	45479213 AAS66656.1 93102305 BAE93436.1 SHEMATRIN-4 195036940 XP_001989926.1 GH18525 193894122 EDV92988.1 93359255 ABF13207.1 TYROSINE-RICH 145604074 XP_001405056.1 MGG_14095 145012160 EDJ96816.1 170048806 XP_001870786.1 CPIPJ_CPIJ010444 167870778 EDS34161.1 212517686 EEB19539.1 HEAVY-CHAIN 117938920 BAF36722.1 CEMENT-LIKE 189235844 XP_968928.2 195113439 XP_002001275.1 GI22061 193917869 EDW16736.1	UNKNOWN GLYCINE EGGSHELL HYPOTHETICAL FILBOIN ANTIGEN SIMILAR TO CALPAIN B	hypothetical glycine rich secreted protein - truncated at 5 prime	7e-71	Rh_ap-1028	259	196	315	69
RS-106	199	putative cement protein - truncated at 5 prime	s/grp	RS-106	600	L	*	0.533 1.628 0.003 signal peptide predicted by SignalP	SIG	17-18	20.603	8.84	18.995	9.06	ExpAA=44.98 First60=44.19 PredHel=2 Topology=i7-29o39-61i	2	22.1	5	72.9		138	7	7	16.6	16.1		DA-P36 immunosuppressant generic |		20/24 kDa immunodominant saliva protein	3E-053	gi|28932710	211	206	195	60	106	3	1	1	Rhipicephalus appendiculatus	28932710 AAO60049.1 20 24 196476756 ACG76243.1 RIM36 194246107 ACF35545.1 21885262 AAK98794.1 189236582 XP_001816521.1 2 189236580 XP_001816520.1 1 189236588 XP_001816425.1 170054106 XP_001862976.1 CPIPJ_CPIJ012796 167874496 EDS37879.1 215509035 EEC18488.1 183979402 BAG30716.1 CPG12	KDA IMMUNODOMINANT SALIVA CEMENT HYPOTHETICAL ISOFORM CUTICULAR	20/24 kDa immunodominant saliva protein	1e-99	Rh_ap-511	355	199	194	84
RS-23	205	salivary gland-associated gly rich protein	s/grp	RS-23	618	M	*	0.259 0.584 0.001 signal peptide predicted by SignalP	SIG	18-19	20.027	9.41	18.161	9.49	ExpAA=0.10 First60=0.06 PredHel=0 Topology=o	0						9	14.6	27.3	5.4	1 | 22 ANARDNR|RV 0.513 *ProP* |			salivary gland-associated protein 64P	4E-026	gi|20069012	121	154	154	45	100	1	1	1	Rhipicephalus appendiculatus	20069012 AAM09648.1 GLAND-ASSOCIATED 64P 194362129 BAG56005.1 64P-BA1 194362131 BAG56006.1 BA2 194362133 BAG56007.1 93359255 ABF13207.1 TYROSINE-RICH 93102305 BAE93436.1 SHEMATRIN-4 195036940 XP_001989926.1 GH18525 193894122 EDV92988.1 156094167 XP_001613121.1 148801995 EDL43394.1 212517686 EEB19539.1 HEAVY-CHAIN 142886017 ABO92760.1 SHEMATRIN-8 220725521 EED79504.1	SALIVARY CEMENT VARIANT GLYCINE EGGSHELL HYPOTHETICAL CONSERVED FILBOIN	salivary gland-associated protein 64P	4e-94	Rh_ap-1994	337	209	209	76
RS-24	317	Glycine rich protein - truncated at 5 prime	s/GRP	RS-24	954	S	*	0.843 4.823 0.010	CYT		32.013	9.06			ExpAA=87.28 First60=20.16 PredHel=0 Topology=o	0						11	20.2	24.3	7.3				unknown	1E-156	gi|45479213	555	319	506	85	63	3	1	3	Rhipicephalus haemaphysaloides haemaphysaloides	45479213 AAS66656.1 93102305 BAE93436.1 SHEMATRIN-4 193643374 XP_001945785.1 157767586 XP_001667273.1 CBG16043 187026739 CAP34312.1 193652801 XP_001946148.1 142886017 ABO92760.1 SHEMATRIN-8 168009710 XP_001757548.1 162691242 EDQ77605.1 145604074 XP_001405056.1 MGG_14095 145012160 EDJ96816.1 198464603 XP_001353286.2 GA19067 198149793 EAL30789.2 142886055 ABO92761.1 SHEMATRIN-9	UNKNOWN HYPOTHETICAL SIMILAR TO CONSERVED PARTIAL	unknown	1E-159	gi|45479213	555	319	506	85
RS-25	191	putative cement protein - truncated at 5 prime	s/grp	RS-25	576	Y	*	0.752 3.271 0.007	CYT		19.907	8.47			ExpAA=15.28 First60=6.93 PredHel=0 Topology=o	0						0	19.9	19.9	5.2				unknown	2E-058	gi|45479213	228	154	506	77	30	3	1	6	Rhipicephalus haemaphysaloides haemaphysaloides	45479213 AAS66656.1 93102305 BAE93436.1 SHEMATRIN-4 211827755 AAH53018.2 50593518 NP_001002272.1 1 49523344 AAH75630.1 123223488 CAM21430.1 42524675 NP_970055.1 BD3304 39576885 CAE78114.1 14348670 AAK61335.1 13123464 AAK12835.1 AF241244_1 12659138 AAK01205.1 MAGE-D3 4809256 AAD30168.1 AF145589_1 18654384 AAL77618.1 L49162_1	UNKNOWN TRO TROPHININ ISOFORM HYPOTHETICAL BY GLIMMER CRITICA CELL ADHESION	unknown	2E-061	gi|45479213	228	154	506	77
RS-272	153	cement-like antigen - truncated at 3 prime	s/grp	RS-272	457	M		0.520 1.222 0.002 signal peptide predicted by SignalP	SIG	21-22	15.387	8.95	13.214	6.96	ExpAA=15.18 First60=8.25 PredHel=0 Topology=o	0						9	17	18.3	6.5				GH19062 [Drosophila grimshawi]	2E-004	gi|195036944	48.1	115	147	34	78	23	40	2	Drosophila grimshawi	195036944 XP_001989928.1 GH19062 193894124 EDV92990.1 195036940 XP_001989926.1 GH18525 193894122 EDV92988.1 194362131 BAG56006.1 64P BA2 194362133 BAG56007.1 194362129 BAG56005.1 64P-BA1 194762924 XP_001963584.1 GF20471 190629243 EDV44660.1 142886017 ABO92760.1 SHEMATRIN-8 20069012 AAM09648.1 GLAND-ASSOCIATED 195113439 XP_002001275.1 GI22061 193917869 EDW16736.1 93102299 BAE93433.1 SHEMATRIN-1 17…	CEMENT VARIANT SALIVARY SHEMATRIN	hypothetical glycine rich secreted protein - truncated at 3 prime	3e-65	R_ap-15	240	153	474	75
RS-30	205	putative cement protein	s/grp	RS-30	618	M	*	0.494 1.064 0.002 signal peptide predicted by SignalP	SIG	18-19	19.461	9.36	17.577	9.19	ExpAA=20.23 First60=2.99 PredHel=0 Topology=o	0						13	22	29.3	5.9	1 | 177 GAARGQR|SL 0.579 *ProP* |			GI17825 [Drosophila mojavensis]	4E-019	gi|195117472	98.2	184	552	43	33	14	11	12	Drosophila mojavensis	195117472 XP_002003271.1 GI17825 193913846 EDW12713.1 62122767 NP_001014307.1 9 75052187 O18740.1 K1C9_CANFA CYTOKERATIN-9 CK-9 KERATIN-9 K9 2352260 AAC26971.1 196049181 CAR58058.1 195402517 XP_002059851.1 GJ15014 194140717 EDW57188.1 194884049 XP_001976108.1 GG22683 190659295 EDV56508.1 195386658 XP_002052021.1 GJ17322 194148478 EDW64176.1 7106228 AAF36091.1 2833647 AAC38846.1 7106224 AAF36090.1…	KERATIN FULL TYPE I CYTOSKELETAL ALTNAME SHORT UNNAMED PRODUCT FLAGELLIFORM SILK	Putative glycine-rich protein	4e-54	Rh_micro-3793	204	212	205	56
RS-31	216	cement-like antigen	s/grp	RS-31	651	M	*	0.588 1.704 0.003 signal peptide predicted by SignalP	SIG	18-19	21.202	9.33	19.332	9.16	ExpAA=1.78 First60=1.02 PredHel=0 Topology=o	0						22	20.8	23.1	9.3				GK15516 [Drosophila willistoni]	5E-014	gi|195435125	81.3	216	186	35	116	1	1	3	Drosophila willistoni	195435125 XP_002065552.1 GK15516 194161637 EDW76538.1 195117472 XP_002003271.1 GI17825 193913846 EDW12713.1 215506279 EEC15773.1 ALPHA-1 198464603 XP_001353286.2 GA19067 198149793 EAL30789.2 148909652 ABR17917.1 195160277 XP_002021002.1 GL25067 194118115 EDW40158.1 195429872 XP_002062981.1 GK21628 194159066 EDW73967.1 195128135 XP_002008521.1 GI11778 193920130 EDW18997.1 150416772 ABR68855.1 2 71…	COLLAGEN TYPE III UNKNOWN MAJOR AMPULLATE SPIDROIN FLAGELLIFORM SILK	Putative glycine-rich protein	7e-45	Rh_micro-3793	173	226	205	51
RS-41	175	putative cement protein	s/grp	RS-41	528	M	*	0.649 2.153 0.004 signal peptide predicted by SignalP	SIG	19-20	16.604	11.15	14.635	11.4	ExpAA=6.35 First60=6.29 PredHel=0 Topology=o	0						2	13.1	30.3	3.4				DEAH (Asp-Glu-Ala-His) box polypeptide 9	7E-019	gi|218675673	96.7	144	448	41	32	217	32	9	synthetic construct	218675673 AAI69286.2 ASP-GLU-ALA-HIS 9 150456419 NP_031868.2 148707490 EDL39437.1 74141874 BAE41006.1 195029221 XP_001987473.1 GH21940 193903473 EDW02340.1 259443 AAB24073.1 GLYCINE-RICH 2961456 AAC05725.1 71153505 O70133.2 DHX9_MOUSE ATP-DEPENDENT MHEL-5 124806691 XP_001350798.1 1 PFEMP1 23496926 AAN36478.1 AE014850_43 115472323 NP_001059760.1 OS07G0511100 34394662 BAC83969.1 50509485 BAD31166.1…	DEAH BOX POLYPEPTIDE ISOFORM CRA_B UNNAMED PRODUCT ATGRP RNA HELICASE A FULL ALTNAME NUCLEAR DNA II SHORT NDH ERYTHROCYTE MEMBRANE CELL WALL STRUCTURAL	hypothetical secreted protein	1e-26	Rh_ap-1814	112	147	145	53
RS-61	185	putative cement protein	s/grp	RS-61	558	M	*	0.542 1.391 0.003 signal peptide predicted by SignalP	SIG	18-19	17.602	9.19	15.76	8.91	ExpAA=10.77 First60=2.20 PredHel=0 Topology=o	0						4	17.3	30.3	6.5	1 | 180 SSQRSMR|SQ 0.563 *ProP* |			PREDICTED: similar to calpain B	2E-018	gi|189235844	95.1	185	1206	37	15	76	17	4	Tribolium castaneum	189235844 XP_968928.2 148909652 ABR17917.1 91784994 YP_560200.1 91688948 ABE32148.1 195447964 XP_002071449.1 GK25807 194167534 EDW82435.1 189237418 XP_001815380.1 149929448 ABR37273.1 SPIDROIN-LIKE 187925153 YP_001896795.1 187716347 ACD17571.1 125586014 EAZ26678.1 OSJ_10582 125559676 EAZ05212.1 OSI_27411 115452621 NP_001049911.1 OS03G0309300 108707764 ABF95559.1 TY3-GYPSY 113548382 BAF11825.1	SIMILAR TO CALPAIN B UNKNOWN LIPOPROTEIN HYPOTHETICAL FLAGELLIFORM RETROTRANSPOSON SUBCLASS EXPRESSED	Putative glycine-rich protein	5e-38	Rh_micro-3793	150	193	205	52
RS-62	157	putative cement protein - truncated at 3 prime	s/grp	RS-62	471	M		0.749 2.960 0.006 signal peptide predicted by SignalP	SIG	18-19	14.852	11.22	13.005	11.25	ExpAA=1.42 First60=1.26 PredHel=0 Topology=o	0						10	22.3	19.1	5.7				predicted protein [Aspergillus terreus NIH2624]	8E-010	gi|115402829	66.2	78	451	47	17	16	5	10	Aspergillus terreus NIH2624	115402829 XP_001217491.1 114189337 EAU31037.1 126343876 XP_001381273.1 50554911 XP_504864.1 YALI0F01518P 49650734 CAG77666.1 91784994 YP_560200.1 91688948 ABE32148.1 195451888 XP_002073119.1 GK13322 194169204 EDW84105.1 145246898 XP_001395698.1 AN12G06380 134080421 CAK41171.1 195504021 XP_002098901.1 GE10625 194185002 EDW98613.1 218201222 EEC83649.1 OSI_29395 187925153 YP_001896795.1 187716347 AC…	HYPOTHETICAL LIPOPROTEIN UNNAMED PRODUCT	cement-like antigen e	4e-18	Rh_ap-572	84	127	221	51
RS-68	233	putative cement protein - truncated at 3 prime	s/grp	RS-68	699	M		0.598 2.512 0.005 signal peptide predicted by SignalP	SIG	20-21	23.008	8.83	20.935	8.12	ExpAA=50.69 First60=29.69 PredHel=0 Topology=o	0						5	20.2	27.9	5.6				Os05g0226800 [Oryza sativa (japonica cultivar-group)]	2E-023	gi|115462729	112	256	395	37	65	6	22	4	Oryza sativa (japonica cultivar-group)	115462729 NP_001054964.1 OS05G0226800 113578515 BAF16878.1 194898999 XP_001979050.1 GG10533 190650753 EDV48008.1 81861043 O08884.1 KRA62_MOUSE KERATIN-ASSOCIATED 6-2 HIGH-GLYCINE II.4 HGTPII.4 2130977 BAA20281.1 113195694 NP_034803.2 182888519 AAI60373.1 154426246 NP_082897.2 16-7 148665963 EDK98379.1 223461817 AAI47787.1 223461999 AAI47777.1 113204897 ABI34182.1 LP21747P 14030413 AAK52895.1 AF34…	FULL ALTNAME TYROSINE KERATIN TYPE SHORT HGTP ASSOCIATED UNNAMED PRODUCT TWEEDLET	hypothetical glycine rich secreted protein	1e-107	Rh_ap-55	379	232	527	77
RS-71	322	putative cement protein - truncated at 5 prime	s/grp	RS-71	969	G	*	0.547 1.635 0.003	CYT		32.577	9.38			ExpAA=0.42 First60=0.00 PredHel=0 Topology=o	0						3	25.2	25.5	4.7				PREDICTED: hypothetical protein	2E-026	gi|193643374	123	296	542	38	55	58	1	7	Acyrthosiphon pisum	193643374 XP_001945785.1 212517686 EEB19539.1 HEAVY-CHAIN 193652801 XP_001946148.1 196049181 CAR58058.1 62122767 NP_001014307.1 9 75052187 O18740.1 K1C9_CANFA CYTOKERATIN-9 CK-9 KERATIN-9 K9 2352260 AAC26971.1 212514928 EEB17156.1 164661944 XP_001732094.1 MGL_0687 159105996 EDP44880.1 66804457 XP_635961.1 74852044 Q54GV8.1 Y8625_DICDI DDB_G0289901 60464314 EAL62463.1 DDBDRAFT_0188625 91076994 XP_…	HYPOTHETICAL FILBOIN SIMILAR TO CONSERVED PARTIAL UNNAMED PRODUCT KERATIN FULL TYPE I CYTOSKELETAL ALTNAME SHORT UNCHARACTERIZED TRANSMEMBRANE FLAGS PRECURSOR LOR	glycine-rich protein	1e-121	R_ap-57	427	355	498	63
RS-11	49	putative salivary secreted peptide with GYY domain	s/gyy	RS-11	150	M	*	0.221 0.428 0.001 signal peptide predicted by SignalP	SIG	21-22	5.783	9.22	3.557	8.97	ExpAA=25.93 First60=25.93 PredHel=1 Topology=i5-27o	1	44.9	44.9	10.2		22	0	6.1	8.2	6.1				putative salivary secreted peptide [Ixodes pacificus]	4E-008	gi|51011426	60.5	54	54	55	100	1	2	1	Ixodes scapularis	51011426 AAT92122.1 215499524 EEC09018.1 67083230 AAY66551.1 157762400 XP_001673542.1 CBG23467 187020986 CAP39567.1 149287206 ABR23502.1 157762404 XP_001673544.1 CBG23465 187020988 CAP39569.1 194752812 XP_001958713.1 GF12532 190620011 EDV35535.1 170577328 XP_001893965.1 BM1_12475 158599692 EDP37197.1 195427207 XP_002061669.1 GK19274 194157754 EDW72655.1 189241953 XP_001807516.1 195379278 XP_00204…	SALIVARY SECRETED GLAND TYROSINE RICH HYPOTHETICAL GYY	putative salivary secreted peptide	1e-22	Rh_ap-5449	98.2	49	49	87
RS-79	95	GGY rich salivary protein	s/gyy	RS-79	288	M	*	0.645 2.109 0.004 signal peptide predicted by SignalP	SIG	19-20	9.6	8.91	7.669	8.73	ExpAA=58.34 First60=43.15 PredHel=2 Topology=o4-26i33-55o	2	46.3	46.3	7.4		40	0	9.5	35.8	2.1				putative salivary protein containing GYG repeats	1E-028	gi|67083170	129	102	99	63	103	1	1	1	Ixodes scapularis	67083170 AAY66521.1 215509358 EEC18811.1 REPEAT-CONTAINING 112806940 BAF03066.1 P9.6 156541098 XP_001600869.1 195036940 XP_001989926.1 GH18525 193894122 EDV92988.1 93359255 ABF13207.1 TYROSINE-RICH 195113439 XP_002001275.1 GI22061 193917869 EDW16736.1 170048806 XP_001870786.1 CPIPJ_CPIJ010444 167870778 EDS34161.1 93102305 BAE93436.1 SHEMATRIN-4 24646600 NP_650297.1 CG9269 7299781 AAF54960.1	SALIVARY CONTAINING GYG REPEATS SECRETED IR HYPOTHETICAL GLYCINE EGGSHELL	putative salivary protein containing GYG repeats	6E-032	gi|67083170	129	102	99	63
RS-82	75	defensin	s/imm	RS-82	228	M	*	0.784 3.857 0.008 signal peptide predicted by SignalP	SIG	18-19	8.626	11.35	6.688	11.34	ExpAA=15.37 First60=15.37 PredHel=1 Topology=o4-23i	1	25.3	5.3	69.3		52	0	10.7	8	1.3				persulcatusin	6E-020	gi|219687592	99.8	75	74	60	101	1	1	1	Ixodes persulcatus	219687592 BAH09304.1 62122377 BAD93183.1 158024561 ABW08118.1 2 215499440 EEC08934.1 37999545 Q86QI5.1 DEF1_DERVA A1 27902522 AAO24323.1 118136491 ABK62866.1 219687594 BAH09305.1 209977973 ACJ04433.1 56159961 AAV80792.1 215499439 EEC08933.1 114438982 ABI74752.1	PERSULCATUSIN ANTIMICROBIAL DEFENSIN FULL ALTNAME VARISIN FLAGS PRECURSOR OVATUSIN SECRETED SALIVARY GLAND SCAPULARISIN PREPROPROTEIN AMERCIN	antimicrobial peptide	4E-023	gi|62122377	99.8	75	74	58
RS-132	75	weakly similar to Kazal protease inhibitor-like protein	s/kaz	RS-132	228	M	*	0.711 2.347 0.005 signal peptide predicted by SignalP	SIG	23-24	8.403	8.47	5.784	7.77	ExpAA=0.13 First60=0.13 PredHel=0 Topology=o	0						0	10.7	2.7	9.3				kazal-type proteinase inhibitor	0.13	gi|6560641	38.9	48	96	37	50	6	11	1	Manduca sexta	6560641 AAF16698.1 AF117576_1 KAZAL-TYPE 110347851 ABG72727.1 INHIBITOR-LIKE 195656849 ACG47892.1 195651965 ACG45450.1 KERATIN-ASSOCIATED 5-4 116783366 ABK22912.1 118356951 XP_001011729.1 89293496 EAR91484.1 TTHERM_00597660 182409706 ACB87923.1 1 195123785 XP_002006383.1 GI21015 193911451 EDW10318.1 109065115 XP_001102696.1 10-10 119621178 EAX00773.1 HCG1818610	PROTEINASE INHIBITOR PROTEASE HYPOTHETICAL UNKNOWN FORTILIN BINDING SIMILAR TO KERATIN ASSOCIATED ISOFORM CRA_A	hypothetical secreted peptide	0.53	Amby-am-1740	26.2	54	76	27
RS-160	118	Serine proteinase inhibitor (KU family) - truncated at 5 prime	s/ku	RS-160	357	G	*	0.864 4.798 0.010	CYT		12.661	9.32			ExpAA=0.01 First60=0.00 PredHel=0 Topology=o	0						2	16.9	5.1	2.5	1 | 84 LSRRTRR|MK 0.521 *ProP* |			hypothetical protein	5E-011	gi|68264899	70.1	97	150	38	65	43	12	1	Haemaphysalis longicornis	68264899 BAE02708.1 196476875 ACG76300.1 KUNITZ-TYPE 196476654 ACG76193.1 196476865 ACG76295.1 196476825 ACG76275.1 163020309 ABY26517.1 196476869 ACG76297.1 ALPHA-1-MICROGLOBULIN PRECURSOR-LIKE 51011486 AAT92152.1 KUN-4 196476861 ACG76293.1 67083461 AAY66666.1	HYPOTHETICAL PROTEASE INHIBITOR PEPTIDASE SERINE BIKUNIN SALIVARY WITH KUNITZ DOMAINS	hypothetical secreted protein with Kunitz domain	1e-25	Rh_ap-2459	108	117	150	45
RS-196	122	Serine proteinase inhibitor (KU family) - truncated at 5 prime	s/ku	RS-196	369	K	*	0.857 4.540 0.009	CYT		14.071	9.18			ExpAA=0.00 First60=0.00 PredHel=0 Topology=o	0						1	19.7	5.7	2.5	1 | 88 LSRRTRR|MK 0.500 *ProP* |			hypothetical protein	4E-015	gi|68264899	84	112	150	39	75	29	1	1	Haemaphysalis longicornis	68264899 BAE02708.1 196476875 ACG76300.1 KUNITZ-TYPE 196476654 ACG76193.1 196476865 ACG76295.1 196476825 ACG76275.1 163020309 ABY26517.1 51011486 AAT92152.1 KUN-4 196476869 ACG76297.1 ALPHA-1-MICROGLOBULIN PRECURSOR-LIKE 22164266 AAM93638.1 AF483716_1 196476853 ACG76289.1	HYPOTHETICAL PROTEASE INHIBITOR PEPTIDASE SERINE BIKUNIN SECRETED	hypothetical secreted protein with Kunitz domain	2e-29	Rh_ap-2459	120	117	150	47
RS-316	155	Serine proteinase inhibitor (KU family) with RTS motif	s/ku	RS-316	468	M	*	0.253 0.483 0.001 signal peptide predicted by SignalP	SIG	25-26	18.081	9.61	15.351	9.55	ExpAA=21.56 First60=21.56 PredHel=1 Topology=o5-27i	1	14.2	3.2	82.6		128	0	10.3	4.5	4.5		RTS_cys disintegrin |	RTS_cys disintegrin |	secreted salivary gland peptide, putative	0.007	gi|215498684	43.1	107	320	28	33	149	45	1	Ixodes scapularis	215498684 EEC08178.1 67083503 AAY66687.1 215509664 EEC19117.1 67083447 AAY66659.1 67083359 AAY66615.1 22164204 AAM93607.1 AF483685_1 157775609 XP_001665870.1 CBG18270 187025283 CAP35750.1 67083365 AAY66618.1 67083441 AAY66656.1 22164198 AAM93604.1 AF483682_1	SECRETED SALIVARY GLAND HYPOTHETICAL	Serine proteinase inhibitor (KU family)	8e-23	Rh_micro-5870	99.8	133	142	39
RS-589	162	Serine proteinase inhibitor (KU family) - truncated at 3 prime	s/ku	RS-589	484	M		0.101 0.217 0.000 signal peptide predicted by SignalP	SIG	22-23	18.096	9.06	15.459	9.25	ExpAA=0.38 First60=0.38 PredHel=0 Topology=o	0						8	11.1	9.9	15.4				GA22193 [Drosophila pseudoobscura pseudoobscura]	2E-007	gi|198477826	58.2	85	2855	35	3	1619	19	11	Drosophila pseudoobscura pseudoobscura	198477826 XP_002136422.1 GA22193 198145086 EDY71790.1 198451579 XP_001358426.2 GA17283 198131552 EAL27565.2 195503560 XP_002098701.1 GE10512 194184802 EDW98413.1 212517113 EEB19050.1 195146040 XP_002013998.1 GL23094 194102941 EDW24984.1 25149822 NP_741569.1 PPN-1 20901928 AAM29666.1 U64857_10 1 114152125 Q868Z9.2 29423262 AAO84907.1 2 29423264 AAO84908.1 3 28572038 NP_788751.1 23172503 AAF56794.3	PAPILIN DROSOPHILA ECM HOMOLOG FAMILY MEMBER ISOFORM C PARTIALLY CONFIRMED BY TRANSCRIPT EVIDENCE PPN_DROME FULL FLAGS PRECURSOR EXTRACELLULAR MATRIX B	Serine proteinase inhibitor (KU family)	5e-36	Rh_micro-2337	143	181	244	45
RS-70	141	putative salivary protein with Kunitz domain - truncated at 5 prime	s/ku	RS-70	426	L	*	0.830 3.885 0.008	CYT		16.264	9.24			ExpAA=0.00 First60=0.00 PredHel=0 Topology=o	0						0	14.2	5	3.5				putative secreted protein	4E-014	gi|196476853	80.5	136	156	36	87	17	1	1	Amblyomma americanum	196476853 ACG76289.1 196476786 ACG76257.1 MEMBER-LIKE 196476654 ACG76193.1 KUNITZ-TYPE 163020309 ABY26517.1 68264899 BAE02708.1 67083461 AAY66666.1 196476855 ACG76290.1 196476849 ACG76287.1 196476851 ACG76288.1 22164266 AAM93638.1 AF483716_1	SECRETED MECHANOSENSORY ABNORMALITY FAMILY PRECURSOR HYPOTHETICAL PEPTIDASE INHIBITOR SERINE PROTEASE SALIVARY WITH KUNITZ DOMAINS	hypothetical secreted protein with Kunitz domain	2e-32	Rh_ap-2459	131	126	150	50
RS-710	131	putative secreted protease inhibitor	s/ku	RS-710	396	M	*	0.715 2.364 0.005 signal peptide predicted by SignalP	SIG	19-20	14.61	5.57	12.589	5.31	ExpAA=1.13 First60=1.13 PredHel=0 Topology=o	0						0	12.2	6.9	4.6				recombinant amblyomin-X precursor	4E-048	gi|49798099	193	129	129	66	100	1	1	1	synthetic construct	49798099 AAT68575.1 AMBLYOMIN-X 157762060 XP_001673372.1 CBG08652 187032470 CAP28374.1 156551686 XP_001601735.1 195036258 XP_001989588.1 GH18720 193893784 EDV92650.1 219841772 AAI44596.1 178142 223462379 AAI50626.1 183535 219521324 AAI71790.1 198505 119591516 EAW71110.1 3 119591511 EAW71105.1 215274244 P12111.4 CO6A3_HUMAN ALPHA-3 119591513 EAW71107.1 114584071 XP_001153479.1	RECOMBINANT PRECURSOR HYPOTHETICAL SIMILAR TO PAPILIN UNKNOWN FOR MGC COLLAGEN TYPE VI ALPHA ISOFORM CRA_H CRA_C FULL CHAIN FLAGS CRA_E	Serine proteinase inhibitor (KU family)	4e-51	Amb_caj-320	193	129	129	66
RS-73	150	hypothetical protein with Kunitz domain	s/ku	RS-73	453	M	*	0.871 4.879 0.010 signal peptide predicted by SignalP	SIG	19-20	17.163	8.8	15.215	9.03	ExpAA=0.00 First60=0.00 PredHel=0 Topology=o	0						0	16	4.7	3.3				putative secreted protein	2E-013	gi|196476855	78.2	151	153	32	99	6	2	1	Amblyomma americanum	196476855 ACG76290.1 68264899 BAE02708.1 196476853 ACG76289.1 196476786 ACG76257.1 MEMBER-LIKE 196476851 ACG76288.1 51011486 AAT92152.1 KUN-4 196476849 ACG76287.1 196476825 ACG76275.1 KUNITZ-TYPE 196476865 ACG76295.1 196476654 ACG76193.1	SECRETED HYPOTHETICAL MECHANOSENSORY ABNORMALITY FAMILY PRECURSOR SERINE PROTEASE INHIBITOR PEPTIDASE	hypothetical secreted protein with Kunitz domain	9e-39	Rh_ap-2459	152	141	150	53
RS-81	135	Serine proteinase inhibitor (KU family)	s/ku	RS-81	408	M	*	0.548 1.937 0.004 signal peptide predicted by SignalP	SIG	20-21	15.875	9.91	13.703	9.9	ExpAA=20.67 First60=20.67 PredHel=1 Topology=o5-24i	1	14.1	3.7	82.2		111	3	13.3	7.4	5.9	1 | 130 VTMRMRR|YN 0.534 *ProP* |			tissue factor pathway inhibitor	5E-004	gi|196476616	47	65	124	36	52	50	58	1	Amblyomma americanum	196476616 ACG76176.1 91087471 XP_967522.1 CG5639 CG5639-PA 118091591 XP_421130.2 1 215501841 EEC11335.1 56159965 AAV80794.1 215492407 EEC02048.1 198437632 XP_002124369.1 193699971 XP_001951980.1 195400194 XP_002058703.1 GJ14166 194142263 EDW58671.1 47199722 CAG13515.1	TISSUE FACTOR PATHWAY INHIBITOR SIMILAR TO SERINE PEPTIDASE KUNITZ TYPE SECRETED SALIVARY GLAND COLOSTRUM TRYPSIN PAPILIN UNNAMED PRODUCT	hypothetical secreted protein	3e-21	Rh_ap-4107	94	130	142	38
RS-896	176	putative salivary protein with Kunitz domain	s/ku	RS-896	531	M	*	0.158 0.320 0.001 signal peptide predicted by SignalP	SIG	25-26	20.044	8.59	17.325	8.49	ExpAA=20.12 First60=20.09 PredHel=1 Topology=o5-27i	1	12.5	2.8	84.7		149	1	16.5	5.7	5.1				alpha-1-microglobulin/bikunin precursor-like protein	6E-009	gi|196476869	63.5	130	138	30	94	10	38	1	Amblyomma americanum	196476869 ACG76297.1 ALPHA-1-MICROGLOBULIN PRECURSOR-LIKE 196476861 ACG76293.1 196476867 ACG76296.1 196476656 ACG76194.1 196476857 ACG76291.1 196476859 ACG76292.1 BIKUNIN-LIKE 67083461 AAY66666.1 196476875 ACG76300.1 KUNITZ-TYPE 196476871 ACG76298.1 196476825 ACG76275.1 22164266 AAM93638.1 AF483716_1	BIKUNIN KUNITZ DOMAIN SALIVARY WITH DOMAINS PROTEASE INHIBITOR SERINE SECRETED	hypothetical secreted protein with Kunitz domain	2e-12	Amby-am-906	65.5	169	173	24
RS-930	140	hypothetical Kunitz-type peptidase inhibitor - truncated at 5 prime	s/ku	RS-930	423	L	*	0.799 3.315 0.007	CYT		15.402	9.65			ExpAA=0.00 First60=0.00 PredHel=0 Topology=o	0						2	17.9	5	10				hypothetical Kunitz-type peptidase inhibitor	8E-026	gi|196476654	119	141	154	43	92	12	1	1	Amblyomma americanum	196476654 ACG76193.1 KUNITZ-TYPE 196476851 ACG76288.1 196476853 ACG76289.1 196476786 ACG76257.1 MEMBER-LIKE 196476849 ACG76287.1 196476855 ACG76290.1 68264899 BAE02708.1 22164264 AAM93637.1 AF483715_1 22164262 AAM93636.1 AF483714_1 51011388 AAT92103.1 KUN-1	HYPOTHETICAL PEPTIDASE INHIBITOR SECRETED MECHANOSENSORY ABNORMALITY FAMILY PRECURSOR	hypothetical protein	1e-31	Amby-am-1171	128	140	154	45
RS-1001	136	salivary histamine binding protein - truncated at 5 prime	s/lipocal	RS-1001	411	C	*	0.406 0.790 0.002	CYT		15.407	7.1			ExpAA=0.06 First60=0.06 PredHel=0 Topology=o	0						1	11.8	5.9	6.6				P29	3E-009	gi|55824387	64.3	131	254	29	52	122	1	1	Hyalomma asiaticum asiaticum	55824387 AAV66334.1 P29 67083719 AAY66794.1 15428292 AAK97816.1 AF209913_1 67083717 AAY66793.1 219935273 CAJ20731.1 195568372 XP_002102190.1 GD19772 194198117 EDX11693.1 195497272 XP_002096030.1 GE25458 194182131 EDW95742.1 195343603 XP_002038385.1 GM10798 194133406 EDW54922.1 194898691 XP_001978901.1 GG12715 190650604 EDV47859.1 66543950 XP_624642.1 CG4603-PA	SALIVARY HISTAMINE BINDING LIPOCALIN SIMILAR TO	P29	3E-012	gi|55824387	64.3	131	254	29
RS-110	202	putative serotonin and histamine binding protein - truncated at 5 prime	s/lipocal	RS-110	609	S	*	0.727 2.420 0.005	CYT		21.393	8.27			ExpAA=0.07 First60=0.00 PredHel=0 Topology=o	0						3	17.8	8.4	8.9				putative serotonin and histamine binding protein	1E-006	gi|82791912	56.6	204	219	27	93	42	1	1	Rhipicephalus haemaphysaloides haemaphysaloides	82791912 ABB90888.1 195578469 XP_002079088.1 GD23765 194191097 EDX04673.1 195472102 XP_002088341.1 GE18516 194174442 EDW88053.1 195340083 XP_002036646.1 GM18929 194130526 EDW52569.1 194861797 XP_001969858.1 GG23709 190661725 EDV58917.1 19921138 NP_609495.1 CG4751 74869598 Q9VKJ1.1 DOMAIN-CONTAINING 7297828 AAF53077.1 15292267 AAK93402.1 LD44770P 209527205 ZP_03275717.1 PENICILLIN-BINDING 2 209492…	SEROTONIN HISTAMINE BINDING MPND_DROME FULL MPN UNNAMED PRODUCT	putative serotonin and histamine binding protein - truncated at 5 prime	6e-12	Rh_ap-6710	64.3	175	214	32
RS-155	177	putative secreted histamine binding protein	s/lipocal	RS-155	534	M	*	0.847 4.315 0.009 signal peptide predicted by SignalP	SIG	18-19	19.653	9.78	17.804	9.91	ExpAA=7.00 First60=6.70 PredHel=0 Topology=o	0						0	14.7	6.8	2.8				putative secreted histamine binding protein	5E-015	gi|196476631	84	151	192	31	79	37	31	1	Amblyomma americanum	196476631 ACG76183.1 196476841 ACG76283.1 P27 PRECURSOR-LIKE 196476839 ACG76282.1 196476847 ACG76286.1 196476843 ACG76284.1 PROTEIN-LIKE 158251767 ABW23508.1 196476845 ACG76285.1 220699924 EED56263.1 AFLA_035350 169770037 XP_001819488.1 83767347 BAE57486.1 170590262 XP_001899891.1 OTU-LIKE 158592523 EDP31121.1	SECRETED HISTAMINE BINDING HYPOTHETICAL UNNAMED PRODUCT CYSTEINE PROTEASE FAMILY	hypothetical secreted protein	5e-43	Rh_micro-1724	167	177	198	50
RS-245	118	Possible lipocalin - truncated at 3' end	s/lipocal	RS-245	352	M		0.078 0.178 0.000 signal peptide predicted by SignalP	SIG	25-26	13.276	6.56	10.449	6.79	ExpAA=21.99 First60=21.99 PredHel=1 Topology=o4-26i	1	18.6	3.4	78		92	1	10.2	6.8	5.9				P29	0.001	gi|55824387	45.8	69	254	31	27	33	33	1	Hyalomma asiaticum asiaticum	55824387 AAV66334.1 P29 145324106 NP_001077642.1 15222598 NP_174498.1 10801376 AAG23448.1 AC084165_14 28393311 AAO42082.1 28827360 AAO50524.1 170587511 XP_001898519.1 EGF-LIKE 158593994 EDP32585.1 29376671 NP_815825.1 29344135 AAO81895.1 219455511 XP_002225487.1 BRAFLDRAFT_125057 210107002 EEA54958.1 199431856 CAR65696.1 DEHA2D18106P 157764408 XP_001674547.1 CBG19174 187024425 CAP36469.1 C. CBR-S…	UNKNOWN HYPOTHETICAL DOMAIN CONTAINING GLYCEROPHOSPHORYL DIESTER PHOSPHODIESTERASE BRIGGSAE INSR_AEDAE FULL RECEPTOR SHORT MIR CONTAINS ALPHA CHAIN BETA FLAGS PRECURSOR	P29	8E-007	gi|55824387	45.8	69	254	31
RS-267	124	Possible lipocalin - truncated at 3' end	s/lipocal	RS-267	372	M		0.836 4.173 0.008 signal peptide predicted by SignalP	SIG	20-21	13.661	8	11.64	6.95	ExpAA=0.03 First60=0.03 PredHel=0 Topology=o	0						2	14.5	5.6	4				P29	0.003	gi|55824387	44.3	116	254	29	46	23	15	1	Hyalomma asiaticum asiaticum	55824387 AAV66334.1 P29 198425015 XP_002120559.1 CG6879 CG6879-PA 158295987 XP_557207.2 AGAP006523-PA 157016296 EAL40112.2 156084270 XP_001609618.1 ANTIGEN-1 154796870 EDO06050.1 195382019 XP_002049730.1 GJ20594 194144527 EDW60923.1 91090548 XP_971239.1 CG7002-PA 157764408 XP_001674547.1 CBG19174 187024425 CAP36469.1 C. CBR-SWM-1 110748976 XP_001121707.1 CG1372-PA 126324758 XP_001377797.1 2214726…	SIMILAR TO VARIANT ERYTHROCYTE SURFACE ALPHA SUBUNIT HEMOLECTIN HYPOTHETICAL BRIGGSAE YOLKLESS ISOFORM A DUMPY	P29	3E-006	gi|55824387	44.3	116	254	29
RS-28	215	lipocalin	s/lipocal	RS-28	648	M	*	0.707 2.138 0.004 signal peptide predicted by SignalP	BL	19-20	23.597	5.2	21.665	5.1	ExpAA=0.36 First60=0.12 PredHel=0 Topology=o	0						2	19.1	8.4	4.2				lipocalin	0.005	gi|219935287	44.7	229	222	20	103	4	1	1	Ixodes ricinus	219935287 CAJ20738.1 219935279 CAJ20734.1 56159943 AAV80783.1 209583420 ACI64106.1 219935285 CAJ20737.1 153800429 ZP_01955015.1 124124055 EAY42798.1 156977930 YP_001448836.1 DTDP-D-GLUCOSE 4 6-DEHYDRATASE 156529524 ABU74609.1 VIBHAR_06725 153834606 ZP_01987273.1 TWIN-ARGININE 148868982 EDL68030.1 153837536 ZP_01990203.1 149749132 EDM59937.1 28900034 NP_799689.1 VPA0179 28808317 BAC61522.1	LIPOCALIN SECRETED SALIVARY GLAND ACCESSORY COLONIZATION FACTOR ACFD HYPOTHETICAL TRANSLOCATION PATHWAY SIGNAL	hypothetical secreted protein	5e-29	Der_and-490	120	200	264	32
RS-32	192	lipocalin	s/lipocal	RS-32	579	M	*	0.530 1.128 0.002 signal peptide predicted by SignalP	SIG	19-20	21.235	5.49	19.342	5.49	ExpAA=1.22 First60=1.22 PredHel=0 Topology=o	0						0	17.7	6.3	2.6				hypothetical protein	0.011	gi|68131541	43.1	153	194	24	79	49	44	1	Haemaphysalis longicornis	68131541 BAE02653.1 114152998 ABI52665.1 114152990 ABI52661.1 219935287 CAJ20738.1 219935285 CAJ20737.1 212508670 EEB12283.1 219935279 CAJ20734.1 67083684 AAY66777.1 67083686 AAY66778.1 68051213 BAE02549.1	HYPOTHETICAL LIPOCALIN MULTIDRUG RESISTANCE NYMPHAL SALIVARY HISTAMINE BINDING FAMILY SECRETED	hypothetical secreted protein	9e-12	Der_and-490	63.5	231	264	23
RS-324	69	hypothetical secreted peptide precursor - truncated at 3 prime	s/lipocal	RS-324	206	M		0.252 0.479 0.001 signal peptide predicted by SignalP	SIG	24-25	7.626	8.16	4.856	7.51	ExpAA=17.57 First60=17.57 PredHel=1 Topology=o4-22i	1	26.1	5.8	68.1		47	0	17.4	5.8	5.8				four-loop conotoxin ABVII	0.85	gi|5725918	36.2	57	74	29	77	1	11	1	Conus abbreviatus	5725918 AAD48237.1 AF089982_1 FOUR-LOOP 5726008 AAD48327.1 AF090074_1 5725921 AAD48240.1 AF089985_1 5726009 AAD48328.1 AF090075_1 5726010 AAD48329.1 AF090076_1 5726011 AAD48330.1 AF090077_1 5726012 AAD48331.1 AF090078_1 5726013 AAD48332.1 AF090079_1 5726014 AAD48333.1 AF090080_1 5725920 AAD48239.1 AF089984_1 5725919 AAD48238.1 AF089983_1 194768617 XP_001966408.1 GF22158 190617172 EDV32696.1 12959…	CONOTOXIN ABVII ABVIK ABVIJ ABVIH SCHNURRI DAPE	hypothetical secreted protein - truncated	0.18	Amby-am-405	27.7	43	106	30
RS-332	194	putative serotonin and histamine binding protein - fragment	s/lipocal	RS-332	581	V		0.727 2.399 0.005	CYT		21.437	5.04			ExpAA=0.03 First60=0.00 PredHel=0 Topology=o	0						0	17.5	3.6	5.2				putative serotonin and histamine binding protein	4E-014	gi|82791912	81.3	185	219	31	84	46	1	1	Rhipicephalus haemaphysaloides haemaphysaloides	82791912 ABB90888.1 195064222 XP_001996522.1 GH23992 193892068 EDV90934.1 15428306 AAK97823.1 AF209920_1 26 161408101 BAF94154.1 F-LIKE 160893534 ZP_02074319.1 CLOL250_01086 156864929 EDO58360.1 156549060 XP_001607454.1 114153282 ABI52807.1 67083749 AAY66809.1 215495525 EEC05166.1 186686688 YP_001869882.1 NPUN_CR029 186469573 ACC85371.1	SEROTONIN HISTAMINE BINDING KDA SALIVARY GLAND B CATHEPSIN CYSTEINE PROTEASE HYPOTHETICAL SIMILAR TO SERINE THREONINE KINASE LIPOCALIN SECRETED NYMPHAL CONSERVED	putative serotonin and histamine binding protein	4E-017	gi|82791912	81.3	185	219	31
RS-35	204	hypothetical conserved secreted protein - truncated at 3 prime	s/lipocal	RS-35	612	M		0.885 5.271 0.011 signal peptide predicted by SignalP	SIG	22-23	22.856	8.67	20.347	7.96	ExpAA=0.55 First60=0.32 PredHel=0 Topology=o	0						5	22.1	6.4	2.9				hypothetical ser-thr rich protein - fission yeast (Schizosaccharomyces pombe)	2.8	gi|7522403	35.4	160	263	23	61	49	54	1		7522403 T38003 SER-THR 162312524 XP_001713101.1 SPAC19G12.16C 27151726 O13854.3 ADG2_SCHPO THREONINE-RICH ADG2 UP-REGULATED 46 159884005 CAB10128.2 223551251 EEF52737.1 157766764 XP_001675725.1 CBG05694 187034925 CAP26127.1 42523952 NP_969332.1 BD2526 39576159 CAE80325.1 17565688 NP_507808.1 Y43F8C.8 3979958 CAA21611.1 C. 21223197 NP_628976.1 9367450 CAB97423.1 169633324 YP_001707060.1 169152116 …	HYPOTHETICAL RICH FISSION YEAST SCHIZOSACCHAROMYCES POMBE FRAGMENT FULL SERINE ALTNAME MEIOTICALLY GENE FLAGS PRECURSOR CONSERVED FUNGAL ENDOPLASMIN BY GLIMMER CRITICA ELEGANS CONFIRMED TRANSCRIPT EVIDENCE THREONINE KINASE ORNITHINE CARBAMOYLTRANSFERASE DTW DOMAIN CONTAINING	hypothetical secreted protein	8e-29	Rh_micro-8623	120	205	255	37
RS-368	186	putative secreted protein with HBP domain	s/lipocal	RS-368	561	M	*	0.930 6.600 0.013 signal peptide predicted by SignalP	SIG	18-19	21.342	8.53	19.472	8.33	ExpAA=0.59 First60=0.59 PredHel=0 Topology=o	0						3	14	3.2	4.8				hypothetical protein IscW_ISCW013505	3E-004	gi|215508104	48.1	148	175	22	85	18	15	1	Ixodes scapularis	215508104 EEC17558.1 ISCW_ISCW013505 67083439 AAY66655.1 67083737 AAY66803.1 219935271 CAJ20730.1 67083659 AAY66765.1 67083755 AAY66812.1 67083725 AAY66797.1 25 114153282 ABI52807.1 18032205 AAL56644.1 AF217101_1 67083485 AAY66678.1	HYPOTHETICAL SALIVARY SECRETED WITH HBP DOMAIN LIPOCALIN HISTAMINE BINDING FAMILY KDA GLAND MEMBER SEROTONIN C	Salivary gland secreted protein - truncated	1e-46	Amb_caj-173	179	161	161	51
RS-38	157	putative secreted histamine binding protein of 22.5 kDa	s/lipocal	RS-38	474	M	*	0.810 3.428 0.007	CYT		18.343	9.61			ExpAA=0.00 First60=0.00 PredHel=0 Topology=o	0						0	15.9	5.7	2.5				ribosomal protein L20	2.5	gi|156598299	34.7	84	117	29	72	8	54	1	Musa acuminata	156598299 ABU85411.1 L20 167388597 XP_001738622.1 165898058 EDR25044.1 160934640 ZP_02082026.1 CLOLEP_03513 156866093 EDO59465.1 154494821 ZP_02033826.1 PARMER_03863 154085371 EDN84416.1 123447366 XP_001312424.1 MYB-LIKE DNA-BINDING 121894270 EAX99494.1 89893560 YP_517047.1 DSY0814 89333008 BAE82603.1 183240720 ACC61145.1 167392247 XP_001740071.1 165895956 EDR23530.1 69215547 AAZ03851.1 68445583 …	RIBOSOMAL HYPOTHETICAL CONSERVED DOMAIN CONTAINING ATPASE BETA CHAIN	hypothetical secreted protein	1e-25	Rh_ap-2032	108	131	192	43
RS-388	220	salivary lipocalin - truncated at 3 prime	s/lipocal	RS-388	657	M		0.766 2.700 0.005 signal peptide predicted by SignalP	SIG	24-25	24.105	4.98	21.614	5.12	ExpAA=0.56 First60=0.55 PredHel=0 Topology=o	0						0	18.2	4.1	5.5				putative serotonin and histamine binding protein	3E-014	gi|82791912	82	226	219	30	103	1	1	1	Rhipicephalus haemaphysaloides haemaphysaloides	82791912 ABB90888.1 172051146 ACB70348.1 149015811 EDL75135.1 RCG39231 109512758 XP_001058470.1 G-PROTEIN 112 109511263 XP_229201.4 195064222 XP_001996522.1 GH23992 193892068 EDV90934.1 126662815 ZP_01733814.1 S8 S53 126626194 EAZ96883.1 15221803 NP_173292.1 MYB51 51 9795599 AAF98417.1 AC026238_9 3941466 AAC83609.1 26449756 BAC42001.1 30017319 AAP12893.1 AT1G18570 41619108 AAS10025.1 114153282 AB…	SEROTONIN HISTAMINE BINDING SALIVARY LIPOCALIN SIMILAR TO COUPLED RECEPTOR PEPTIDASE SUBTILISIN KEXIN SEDOLISIN MYB DOMAIN DNA TRANSCRIPTION FACTOR UNKNOWN PROTEASE RELATED	hypothetical secreted protein	2e-19	Rh_ap-707	89	226	217	30
RS-4	215	putative serotonin and histamine binding protein - truncated at 5 prime	s/lipocal	RS-4	648	T	*	0.798 3.417 0.007 signal peptide predicted by SignalP	SIG	-1	24.5	8.6			ExpAA=0.93 First60=0.00 PredHel=0 Topology=o	0						1	20	1.4	4.2				putative serotonin and histamine binding protein	2E-068	gi|82791912	261	208	219	64	95	5	1	1	Rhipicephalus haemaphysaloides haemaphysaloides	82791912 ABB90888.1 219935287 CAJ20738.1 56159943 AAV80783.1 219935285 CAJ20737.1 219935279 CAJ20734.1 172051146 ACB70348.1 67083653 AAY66762.1 149286916 ABR23357.1 114152990 ABI52661.1 18032205 AAL56644.1 AF217101_1	SEROTONIN HISTAMINE BINDING LIPOCALIN SECRETED SALIVARY GLAND	putative serotonin and histamine binding protein	1e-72	Rh_ap-1071	266	210	217	63
RS-410	195	salivary lipocalin	s/lipocal	RS-410	588	M	*	0.670 1.797 0.004 signal peptide predicted by SignalP	SIG	18-19	21.509	6.5	19.561	6.15	ExpAA=0.24 First60=0.22 PredHel=0 Topology=o	0						0	19.5	8.7	3.6				P27 protein precursor-like protein	1E-009	gi|196476839	66.2	185	192	30	96	8	9	1	Amblyomma americanum	196476839 ACG76282.1 P27 PRECURSOR-LIKE 196476841 ACG76283.1 196476847 ACG76286.1 196476631 ACG76183.1 158251767 ABW23508.1 196476843 ACG76284.1 PROTEIN-LIKE 145497813 XP_001434895.1 124402023 CAK67498.1 196476845 ACG76285.1 171705316 ABW87986.2 156838736 XP_001643068.1 KPOL_458P3 156113659 EDO15210.1	SECRETED HISTAMINE BINDING HYPOTHETICAL UNNAMED PRODUCT OUTER MEMBRANE TRANSPORT BARREL	hypothetical secreted protein	6e-30	Der_and-429	124	198	203	36
RS-43	257	hypothetical secreted protein - truncated at 5 prime	s/lipocal	RS-43	774	C	*	0.743 2.810 0.006	CYT		27.836	4.35			ExpAA=0.02 First60=0.01 PredHel=0 Topology=o	0						0	18.7	8.9	4.3				hypothetical protein [Tetrahymena thermophila SB210]	0.083	gi|118350322	41.2	94	1038	28	9	870	124	1	Tetrahymena thermophila SB210	118350322 XP_001008442.1 89290209 EAR88197.1 TTHERM_00019600 90021822 YP_527649.1 HOOK-LENGTH PROTEIN-LIKE 89951422 ABD81437.1 32477673 NP_870667.1 MANNAN-BINDING 32448227 CAD77744.1 62426086 ZP_00381215.1 BLINB01000265 167522966 XP_001745820.1 163775621 EDQ89244.1 33303418 AAQ02285.1 1 168998536 YP_001687804.1 PHH205_00095 149022920 EDL79814.1 109468616 XP_231006.4 FORMIN-1 68131541 BAE02653.1	HYPOTHETICAL FLAGELLAR CONTROL MBP LECTIN PROBABLE DENTIN MATRIX SIMILAR TO FORMIN ISOFORM CRA_B IV LIMB DEFORMITY	hypothetical secreted protein	7e-45	Rh_ap-2813	174	245	248	44
RS-44	166	putative salivary secreted protein - truncated at 3 prime	s/lipocal	RS-44	497	M		0.379 0.791 0.002 signal peptide predicted by SignalP	SIG	18-19	17.391	5.88	15.496	5.56	ExpAA=0.82 First60=0.81 PredHel=0 Topology=o	0						3	19.9	10.8	3				hypothetical protein [Monosiga brevicollis MX1]	0.14	gi|167533083	38.9	83	1548	34	5	507	70	1	Monosiga brevicollis MX1	167533083 XP_001748222.1 163773342 EDQ86983.1 164607207 YP_001649225.1 RNA-DEPENDENT 221272058 A0PJ24.1 RNA-DIRECTED 62766434 AAX99344.1 164519633 AAP44539.2 213027037 ZP_03341484.1 210062496 YP_002300513.1 134270038 CAL91911.1 46395287 BAD16577.1 218198376 EEC80803.1 OSI_23349 115468496 NP_001057847.1 OS06G0554300 53792671 BAD53684.1 SIALOPHOSPHOPROTEIN-LIKE 113595887 BAF19761.1 215687225 BAG917…	HYPOTHETICAL RNA POLYMERASE L_BCNVU FULL ALTNAME L FLAGELLIN PHASE II DENTIN UNNAMED PRODUCT CONSERVED	hypothetical secreted protein	4e-29	Rh_ap-2813	120	132	248	53
RS-45	217	hypothetical secreted protein - truncated at 3 prime	s/lipocal	RS-45	651	M		0.573 1.242 0.002 signal peptide predicted by SignalP	SIG	18-19	22.252	4.52	20.48	4.44	ExpAA=0.88 First60=0.75 PredHel=0 Topology=o	0						6	17.5	10.6	3.2				87-kDa surface lipoprotein precursor	0.49	gi|7108938	38.1	196	384	22	51	63	20	2	Mycoplasma hyorhinis	7108938 AAF36549.1 AF193880_2 87-KDA 7108933 AAF36546.1 AF193878_1 221482498 EEE20846.1 159125961 EDP51077.1 70985220 XP_748116.1 66845744 EAL86078.1 125535245 EAY81793.1 OSI_36965 115486639 NP_001068463.1 OS11G0683500 22090446 CAD36515.1 BETA-GLYCOSIDASE 77552496 ABA95293.1 1 77552497 ABA95294.1 77552498 ABA95295.1 113645685 BAF28826.1 125578034 EAZ19256.1 OSJ_34793 195610440 ACG27050.1 19451463…	SURFACE LIPOPROTEIN PRECURSOR CONSERVED HYPOTHETICAL ABC MULTIDRUG TRANSPORTER GLYCOSYL HYDROLASE FAMILY EXPRESSED NUCLEOTIDE BINDING HAEMAGGLUTININ BRIGGSAE	hypothetical secreted protein	5e-37	Rh_ap-2813	147	252	248	40
RS-47	187	female-specific histamine-binding protein 2 - truncated at 5 prime	s/lipocal	RS-47	564	V	*	0.838 4.311 0.009 signal peptide predicted by SignalP	SIG	16-17	20.919	4.18	19.367	4.12	ExpAA=0.00 First60=0.00 PredHel=0 Topology=o	0						1	14.4	4.8	4.3				RecName: Full=Female-specific histamine-binding protein 2; Short=FS-HBP2; Flags:	6E-054	gi|8470378	213	186	190	54	98	4	1	1	Rhipicephalus appendiculatus	8470378 O77421.1 HBP2_RHIAP FEMALE-SPECIFIC HISTAMINE-BINDING 2 FS-HBP2 3452089 AAC63107.1 7767032 1QFT 7767034 1QFV 157879755 157879756 8470375 O77420.1 HBP1_RHIAP 1 FS-HBP1 3452085 AAC63106.1 8470381 O77422.1 MALE-SPECIFIC MS-HBP 3452093 AAC63108.1 18032205 AAL56644.1 AF217101_1 45360102 AAS59160.1 LIPOCALIN-LIKE 22164268 AAM93639.1 AF483717_1 196476625 ACG76180.1 219935267 CAJ20728.1 215497740…	FULL SHORT FLAGS PRECURSOR PDB A CHAIN HISTAMINE BINDING FROM FEMALE BROWN EAR RHIPICEPHALUS APPENDICULATUS B HBPM_RHIAP SALIVARY SEROTONIN SECRETED LIPOCALIN	female-specific histamine-binding protein 2	6E-057	gi|3452089	213	186	190	54
RS-5	223	putative serotonin and histamine binding protein	s/lipocal	RS-5	672	M	*	0.820 4.002 0.008 signal peptide predicted by SignalP	SIG	18-19	25.214	8.12	23.438	8.17	ExpAA=8.39 First60=4.71 PredHel=0 Topology=o	0						0	18.8	2.2	4				putative serotonin and histamine binding protein	1E-067	gi|82791912	259	214	219	63	98	1	1	1	Rhipicephalus haemaphysaloides haemaphysaloides	82791912 ABB90888.1 219935287 CAJ20738.1 219935279 CAJ20734.1 56159943 AAV80783.1 219935285 CAJ20737.1 67083653 AAY66762.1 172051146 ACB70348.1 67083749 AAY66809.1 18032205 AAL56644.1 AF217101_1 215509336 EEC18789.1	SEROTONIN HISTAMINE BINDING LIPOCALIN SECRETED SALIVARY GLAND CONSERVED HYPOTHETICAL	putative serotonin and histamine binding protein	1E-070	gi|82791912	259	214	219	63
RS-567	166	salivary lipocalin - truncated at 3 prime	s/lipocal	RS-567	498	M		0.752 2.651 0.005 signal peptide predicted by SignalP	SIG	21-22	19.483	9.4	17.152	9.42	ExpAA=5.94 First60=5.93 PredHel=0 Topology=o	0						0	13.3	3	4.8				lipocalin	3E-004	gi|196476629	47.8	162	193	27	84	8	8	1	Amblyomma americanum	196476629 ACG76182.1 213404950 XP_002173247.1 GCN1 212001294 EEB06954.1 170294181 ACB13176.1 60678262 NP_001012760.1 1 17865613 Q63802.1 WEE1_RAT WEE1-LIKE WEE1A 1020095 BAA06624.1 WEE1 59862052 AAH90346.1 S. 149068319 EDM17871.1 893391 BAA06404.1 31543956 NP_033542.2 20141926 P47810.2 WEE1_MOUSE 11342593 CAC17145.1 12847189 BAB27471.1 13905130 AAH06852.1 148685034 EDL16981.1 145542991 XP_0014571…	LIPOCALIN TRANSLATIONAL ACTIVATOR LUTEINIZING HORMONE RECEPTOR WEE HOMOLOG FULL KINASE ALTNAME TYROSINE POMBE UNNAMED PRODUCT HYPOTHETICAL CATION CHANNEL FAMILY INOSITOL SYNAPTOJANIN DOMAIN	hypothetical secreted protein	2e-23	Rh_ap-2032	102	171	192	41
RS-6	215	putative serotonin and histamine binding protein - truncated at 5 prime	s/lipocal	RS-6	648	T	*	0.619 1.557 0.003 signal peptide predicted by SignalP	SIG	-1	24.679	6.19			ExpAA=0.77 First60=0.00 PredHel=0 Topology=o	0						2	20	0.5	3.7				putative serotonin and histamine binding protein	2E-072	gi|82791912	275	208	219	67	95	5	1	1	Rhipicephalus haemaphysaloides haemaphysaloides	82791912 ABB90888.1 219935287 CAJ20738.1 56159943 AAV80783.1 219935285 CAJ20737.1 219935279 CAJ20734.1 172051146 ACB70348.1 67083653 AAY66762.1 114152990 ABI52661.1 149286916 ABR23357.1 18032205 AAL56644.1 AF217101_1	SEROTONIN HISTAMINE BINDING LIPOCALIN SECRETED SALIVARY GLAND	putative serotonin and histamine binding protein	2E-075	gi|82791912	275	208	219	67
RS-629	208	salivary lipocalin	s/lipocal	RS-629	627	M	*	0.627 1.605 0.003 signal peptide predicted by SignalP	SIG	21-22	24.027	4.86	21.7	4.86	ExpAA=0.53 First60=0.53 PredHel=0 Topology=o	0						4	18.8	2.9	2.9				P27 protein	5E-005	gi|158251767	51.2	162	224	25	72	61	36	1	Hyalomma asiaticum	158251767 ABW23508.1 P27 196476841 ACG76283.1 PRECURSOR-LIKE 196476839 ACG76282.1 196476847 ACG76286.1 196476631 ACG76183.1 149235927 XP_001523841.1 LELG_04654 146452217 EDK46473.1 121624856 ABM63534.1 206968561 ZP_03229517.1 LIPOATE-PROTEIN 206737481 EDZ54628.1 68525507 XP_723616.1 CCAAT-BOX 23477966 EAA15181.1 83286681 XP_730267.1 23489943 EAA21832.1	SECRETED HISTAMINE BINDING HYPOTHETICAL BRYS LIGASE A DNA SUBUNIT B	hypothetical secreted protein	4e-23	Rh_micro-5155	101	180	199	36
RS-7	156	putative serotonin and histamine binding protein	s/lipocal	RS-7	471	M	*	0.710 2.308 0.005 signal peptide predicted by SignalP	SIG	17-18	17.595	6.41	15.859	6.88	ExpAA=0.31 First60=0.04 PredHel=0 Topology=o	0						3	21.8	2.6	3.8				putative serotonin and histamine binding protein	4E-043	gi|82791912	176	149	219	65	68	1	1	1	Rhipicephalus haemaphysaloides haemaphysaloides	82791912 ABB90888.1 212517163 EEB19093.1 84489636 YP_447868.1 THR-RICH 84372955 ABC57225.1 186475821 YP_001857291.1 MANNOSE-1-PHOSPHATE MANNOSE-6-PHOSPHATE 184192280 ACC70245.1 223549176 EEF50665.1 CHROMOSOME-ASSOCIATED KIF4A 221117185 XP_002161877.1 CENTROSOME-ASSOCIATED 350 207083921 EDZ61212.1 MULTI-SENSOR 157343489 CAO67995.1 150401872 YP_001325638.1 TRANSLATION-ASSOCIATED 150014575 ABR57026.…	SEROTONIN HISTAMINE BINDING CONSERVED HYPOTHETICAL ASN LARGE FAMILY MEMBER GUANYLYLTRANSFERASE ISOMERASE KINESIN SIMILAR TO SIGNAL TRANSDUCTION HISTIDINE KINASE UNNAMED PRODUCT GTPASE	putative serotonin and histamine binding protein	5E-046	gi|82791912	176	149	219	65
RS-729	149	salivary lipocalin - truncated at 3 prime	s/lipocal	RS-729	447	M		0.624 1.671 0.003 signal peptide predicted by SignalP	SIG	21-22	17.831	6.72	15.502	6.16	ExpAA=0.00 First60=0.00 PredHel=0 Topology=o	0						0	15.4	3.4	2				hypothetical protein	8E-004	gi|68051217	46.2	125	178	25	70	24	20	1	Haemaphysalis longicornis	68051217 BAE02551.1 50554181 XP_504499.1 YALI0E28270P 49650368 CAG80102.1 154485107 ZP_02027555.1 EUBVEN_02830 149734060 EDM50179.1 145506459 XP_001439190.1 124406374 CAK71793.1 114328178 YP_745335.1 114316352 ABI62412.1 29374942 NP_814095.1 29342400 AAO80166.1 20090157 NP_616232.1 19915141 AAM04712.1 167565038 ZP_02357954.1 192810204 ZP_03038877.1 GYMC10DRAFT_2710 192800496 EDV77003.1 168070291 …	HYPOTHETICAL UNNAMED PRODUCT TRAI DNA HELICASE I PHAGE INTEGRASE CELL SURFACE FAMILY	hypothetical salivary secreted protein	1e-08	Amby-am-706	52.4	155	180	25
RS-776	201	salivary lipocalin	s/lipocal	RS-776	606	M	*	0.859 4.634 0.009 signal peptide predicted by SignalP	SIG	24-25	23.718	9.5	21.166	9.52	ExpAA=15.54 First60=15.52 PredHel=1 Topology=i7-24o	1	8.5	88.1	3.5		177	0	12.9	2.5	4				lipocalin	5E-005	gi|196476629	51.2	162	193	28	84	8	11	1	Amblyomma americanum	196476629 ACG76182.1 213404950 XP_002173247.1 GCN1 212001294 EEB06954.1 145542991 XP_001457182.1 124424997 CAK89785.1 18542920 AAL75755.1 MUTATOR-LIKE 31429799 AAP51801.1 SUB-CLASS 206970687 ZP_03231639.1 NON-RIBOSOMAL 206734323 EDZ51493.1 157866717 XP_001687750.1 5'-PHOSPHATASE N-TERMINAL 68125364 CAJ03224.1 84999968 XP_954705.1 SFII-SUBTELOMERIC 65305700 CAI74025.1 60678262 NP_001012760.1 1 178…	LIPOCALIN TRANSLATIONAL ACTIVATOR HYPOTHETICAL UNNAMED PRODUCT TRANSPOSASE TRANSPOSON MUTATOR SYNTHASE INOSITOL SYNAPTOJANIN DOMAIN FRAGMENT RELATED FAMILY MEMBER WEE HOMOLOG FULL KINASE ALTNAME TYROSINE POMBE	hypothetical secreted protein	1e-23	Rh_ap-2032	102	171	192	41
RS-787	169	histamine binding protein - truncated at 5 prime	s/lipocal	RS-787	510	Q	*	0.662 1.902 0.004	CYT		18.395	6.64			ExpAA=0.20 First60=0.20 PredHel=0 Topology=o	0						0	14.2	5.9	4.7				P29	4E-012	gi|55824387	73.9	160	254	28	63	97	1	1	Hyalomma asiaticum asiaticum	55824387 AAV66334.1 P29 15428292 AAK97816.1 AF209913_1 66543950 XP_624642.1 CG4603-PA 158299098 XP_319212.3 AGAP010057-PA 157014205 EAA43594.3 67083749 AAY66809.1 67083653 AAY66762.1 219935273 CAJ20731.1 67083719 AAY66794.1 67083717 AAY66793.1 15428306 AAK97823.1 AF209920_1 26	HISTAMINE BINDING SIMILAR TO SECRETED SALIVARY LIPOCALIN KDA GLAND B	P29	5E-015	gi|55824387	73.9	160	254	28
RS-8	163	lipocalin	s/lipocal	RS-8	492	M	*	0.827 4.197 0.008 signal peptide predicted by SignalP	SIG	17-18	18.484	5.55	16.755	5.86	ExpAA=1.85 First60=0.10 PredHel=0 Topology=o	0						1	17.2	1.8	3.1				putative serotonin and histamine binding protein	4E-043	gi|82791912	176	207	219	48	95	1	1	1	Rhipicephalus haemaphysaloides haemaphysaloides	82791912 ABB90888.1 219935285 CAJ20737.1 219935287 CAJ20738.1 67083749 AAY66809.1 172051146 ACB70348.1 56159943 AAV80783.1 219935279 CAJ20734.1 215506764 EEC16258.1 114153282 ABI52807.1 114152982 ABI52657.1	SEROTONIN HISTAMINE BINDING LIPOCALIN SECRETED SALIVARY GLAND CONSERVED HYPOTHETICAL	putative serotonin and histamine binding protein	5E-046	gi|82791912	176	207	219	48
RS-926	186	putative secreted histamine binding protein of 1 - truncated at 3 prime	s/lipocal	RS-926	558	M		0.764 3.055 0.006 signal peptide predicted by SignalP	SIG	28-29	20.743	5.32	17.438	4.92	ExpAA=4.17 First60=4.15 PredHel=0 Topology=o	0						0	18.3	6.5	3.8		RTS_cys disintegrin |	RTS_cys disintegrin |	Putative Ig domain family	1.7	gi|196182717	35.8	79	2230	29	4	776	47	1	Microcoleus chthonoplastes PCC 7420	196182717 EDX77702.1 222055540 YP_002537902.1 C-ACETYLTRANSFERASE 221564829 ACM20801.1 189501566 YP_001957283.1 AASI_0106 189497007 ACE05554.1 125840116 XP_001339619.1 1 124257911 ABM92938.1 47224032 CAG12861.1 1170256 P45990.1 HIFA5_HAEIN 641931 AAA61764.1 82594661 XP_725520.1 23480555 EAA17085.1 119874450 ABM05723.1 119715920 YP_922885.1 S26B 119536581 ABL81198.1	IG DOMAIN FAMILY FORMATE HYPOTHETICAL SIMILAR TO ZINC FINGERS HOMEOBOXES BENZYLSUCCINATE SYNTHASE ALPHA SUBUNIT UNNAMED PRODUCT FULL MAJOR FIMBRIAL ALTNAME PILIN FLAGS PRECURSOR STARP ANTIGEN VITELLOGENIN RECEPTOR PEPTIDASE SIGNAL	hypothetical secreted protein	6e-20	Rh_micro-7788	90.5	187	229	34
RS-676	123	mucin-like protein	s/muc	RS-676	372	M	*	0.894 5.594 0.011 signal peptide predicted by SignalP	SIG	25-26	13.431	4.49	10.868	4.36	ExpAA=19.24 First60=19.23 PredHel=1 Topology=i5-23o	1	14.6	81.3	4.1		100	5	8.9	3.3	9.8				mucin-like protein	1E-039	gi|194246081	165	123	129	63	95	1	1	1	Dermacentor variabilis	194246081 ACF35532.1 MUCIN-LIKE 215491491 EEC01132.1 114153184 ABI52758.1 CHITIN-BINDING 110750185 XP_001119969.1 CG10154-PA 110750178 XP_001121537.1 157361591 ABV44753.1 PERITROPHIN-LIKE 91086069 XP_974049.1 CP6 212517380 EEB19284.1 145864827 ABP97092.1 157674459 ABV60325.1	CHITINASE SALIVARY MUCIN WITH DOMAIN SIMILAR TO HYPOTHETICAL PARTIAL ANTIBACTERIAL CONSERVED PERITROPHIN	hypothetical secreted protein	2e-52	Rh_micro-3823	197	123	129	73
RS-953	123	mucin-like protein	s/muc	RS-953	372	M	*	0.894 5.584 0.011 signal peptide predicted by SignalP	SIG	25-26	13.276	4.49	10.852	4.36	ExpAA=19.05 First60=19.05 PredHel=1 Topology=i5-23o	1	14.6	81.3	4.1		100	5	8.1	3.3	11.4				mucin-like protein	8E-039	gi|194246081	162	123	129	62	95	1	1	1	Dermacentor variabilis	194246081 ACF35532.1 MUCIN-LIKE 215491491 EEC01132.1 114153184 ABI52758.1 CHITIN-BINDING 110750185 XP_001119969.1 CG10154-PA 157361591 ABV44753.1 PERITROPHIN-LIKE 110750178 XP_001121537.1 212517380 EEB19284.1 91086069 XP_974049.1 CP6 158300495 XP_320394.4 AGAP012133-PA 157013186 EAA00508.4 145864827 ABP97092.1	CHITINASE SALIVARY MUCIN WITH DOMAIN SIMILAR TO HYPOTHETICAL PARTIAL CONSERVED ANTIBACTERIAL	hypothetical secreted protein	1e-50	Rh_micro-3823	191	123	129	72
RS-1011	121	hypothetical secreted protein - truncated at 3 prime	s/p	RS-1011	361	M		0.567 1.363 0.003 signal peptide predicted by SignalP	SIG	21-22	13.492	9.51	11.238	9.07	ExpAA=0.02 First60=0.02 PredHel=0 Topology=o	0						3	13.2	9.1	11.6				PREDICTED: hypothetical protein	3E-018	gi|72085225	94	63	268	65	24	22	55	1	Strongylocentrotus purpuratus	72085225 XP_795805.1 126322060 XP_001368273.1 HYDROLASE-LIKE MUCIN-ASSOCIATED 74003990 XP_535867.2 HYDROLASE-RELATED BPH-RP 194387118 BAG59925.1 149731914 XP_001491276.1 119575524 EAW55120.1 119575525 EAW55121.1 114605241 XP_001161505.1 3 114605245 XP_001161417.1 1 114605247 XP_001161456.1 2 114605243 XP_518208.2 4	HYPOTHETICAL SIMILAR TO BIPHENYL SERINE HYDROLASE BREAST EPITHELIAL ANTIGEN VALACYCLOVIR PRECURSOR VACVASE MCNAA UNNAMED PRODUCT ISOFORM CRA_B CRA_C BPHL	Predicted hydrolase	7e-62	Rh_ap-949	228	117	296	92
RS-17	111	putative 8.9 kDa secreted protein	s/p	RS-17	336	M	*	0.644 1.776 0.004 signal peptide predicted by SignalP	SIG	19-20	12.003	5.48	9.955	5.17	ExpAA=1.17 First60=1.17 PredHel=0 Topology=o	0						3	14.4	6.3	7.2				secreted protein, putative	4E-005	gi|215497897	50.4	92	103	29	89	12	13	1	Ixodes scapularis	215497897 EEC07391.1 22164312 AAM93661.1 AF483739_1 8.9 215509742 EEC19195.1 194762604 XP_001963424.1 GF20393 190629083 EDV44500.1 56159941 AAV80782.1 67083663 AAY66767.1 215499934 EEC09428.1 196476763 ACG76246.1 215490993 EEC00634.1 91090940 XP_974469.1	SECRETED KDA SALIVARY GLAND SIMILAR TO TENEBRIN	hypothetical secreted protein	1e-56	Rh_ap-238	211	111	111	85
RS-65	112	putative 9.4 kDa secreted protein	s/p	RS-65	339	M	*	0.757 3.086 0.006 signal peptide predicted by SignalP	SIG	25-26	12.811	8.76	9.908	7.69	ExpAA=0.29 First60=0.29 PredHel=0 Topology=o	0						0	13.4	10.7	3.6				secreted protein, putative	0.002	gi|215499074	44.7	110	101	30	109	7	5	1	Ixodes scapularis	215499074 EEC08568.1 67083553 AAY66712.1 215508876 EEC18330.1 196476773 ACG76251.1 67083613 AAY66742.1 22164310 AAM93660.1 AF483738_1 9.4 164510729 CAJ20018.1 51011396 AAT92107.1 9.41 67083531 AAY66701.1 195577595 XP_002078654.1 GD22406 194190663 EDX04239.1	SECRETED SALIVARY GLAND KDA PRECURSOR	hypothetical secreted protein	6e-11	Rh_ap-5988	59.3	70	104	40
RS-774	143	similar to putative secreted protein - truncated at 5 prime	s/p	RS-774	432	T	*	0.461 0.901 0.002	CYT		16.287	6.39			ExpAA=0.00 First60=0.00 PredHel=0 Topology=o	0						0	13.3	4.9	7.7				chromatin assembly factor 1 subunit b-like protein [Leishmania major]	0.23	gi|157876975	38.1	70	674	27	10	101	70	1	Leishmania major	157876975 XP_001686827.1 1 B-LIKE 68129902 CAJ09208.1 67083315 AAY66593.1 172051076 ACB70313.1 154345908 XP_001568891.1 134066233 CAM44023.1 146102841 XP_001469425.1 134073795 CAM72534.1 209515588 ZP_03264453.1 209504055 EEA04046.1 114153038 ABI52685.1 157764040 XP_001674363.1 CBG18960 187024241 CAP36285.1 22164316 AAM93663.1 AF483741_1 18.7 170735368 YP_001774482.1 BCENMC03_6884 169821406 ACA959…	CHROMATIN ASSEMBLY FACTOR SUBUNIT SECRETED SALIVARY BASIC TAIL CONSERVED HYPOTHETICAL BTSP KDA	hypothetical secreted protein	1e-31	Der_and-329	129	144	240	42
RS-843	191	putative secreted protein - truncated at 3 prime	s/p	RS-843	573	M		0.702 2.121 0.004 signal peptide predicted by SignalP	BL	19-20	20.871	5.07			ExpAA=0.00 First60=0.00 PredHel=0 Topology=o	0						11	15.2	6.3	11.5				hypothetical protein	0.003	gi|52076821	45.1	67	297	35	23	79	76	1	Oryza sativa Japonica Group	52076821 BAD45764.1 116195068 XP_001223346.1 CHGG_04132 88180045 EAQ87513.1 85709394 ZP_01040459.1 NAP1_10953 85688104 EAQ28108.1 163938978 YP_001643862.1 DOMAIN-CONTAINING 163861175 ABY42234.1 LPXTG-MOTIF 159899254 YP_001545501.1 HAUR_2735 159892293 ABX05373.1 145540345 XP_001455862.1 124423671 CAK88465.1 115484311 NP_001065817.1 OS11G0160400 62733342 AAX95459.1 HYDROXYPROLINE-RICH DZ-HRGP-RELAT…	HYPOTHETICAL CELL WALL ANCHOR DOMAIN UNNAMED PRODUCT GLYCOPROTEIN EXPRESSED TRANSPOSON CACTA EN SPM	putative secreted protein	0.080	gi|67083347	30.4	41	65	36
RS-186	147	hypothetical secreted peptide precursor	s/pep	RS-186	444	M	*	0.452 0.926 0.002 signal peptide predicted by SignalP	SIG	21-22	17.116	10.05	14.795	10.39	ExpAA=44.54 First60=0.53 PredHel=2 Topology=i84-106o110-132i	2	29.9	2.7	67.3			1	15	0.7	3.4				unnamed protein product [Podospora anserina]	1.1	gi|171695174	35.8	57	1649	35	3	1209	11	1	Podospora anserina	171695174 XP_001912511.1 170947829 CAP59993.1 119945135 YP_942815.1 CRISPR-ASSOCIATED CSY2 119863739 ABM03216.1 212505906 EEB10252.1 PHUM_PHUM026770 117921651 YP_870843.1 SHEWANA3_3213 117613983 ABK49437.1 113969245 YP_733038.1 SHEWMR4_0901 114048610 YP_739160.1 SHEWMR7_3119 113883929 ABI37981.1 113890052 ABI44103.1 158256692 BAF84319.1 149730787 XP_001501718.1 RECEPTOR-LIKE 119631330 EAX10925.1 …	UNNAMED PRODUCT FAMILY HYPOTHETICAL CONSERVED SIMILAR TO CALCITONIN RECEPTOR ISOFORM CRA_A UNKNOWN	hypothetical secreted lipocalin	0.15	Amb_var-191	28.9	36	174	33
RS-19	63	hypothetical secreted peptide precursor	s/pep	RS-19	192	M	*	0.961 7.316 0.015 signal peptide predicted by SignalP	SIG	20-21	6.542	3.89	4.476	3.62	ExpAA=0.00 First60=0.00 PredHel=0 Topology=o	0						11	25.4	7.9	3.2				hypothetical protein CA2559_10543 [Croceibacter atlanticus HTCC2559]	5.6	gi|83857231	33.5	62	353	30	18	9	1	1	Croceibacter atlanticus HTCC2559	83857231 ZP_00950759.1 CA2559_10543 83848598 EAP86467.1 194768723 XP_001966461.1 GF22193 190617225 EDV32749.1 170058543 XP_001864966.1 167877598 EDS40981.1 196012427 XP_002116076.1 TRIADDRAFT_50794 190581399 EDV21476.1 195449844 XP_002072250.1 GK22429 194168335 EDW83236.1 51457942 AAU03360.1 18400507 NP_566491.1 21618148 AAM67198.1 ZINC-FINGER 42572435 NP_974313.1 9294395 BAB02405.1 189192807 XP_…	HYPOTHETICAL CONSERVED UNKNOWN PHD FINGER FAMILY SIMILAR TO UNNAMED PRODUCT BETA STRAND REPEAT	hypothetical secreted peptide	0.007	Amby-am-189	32.3	62	65	33
RS-195	81	hypothetical secreted peptide precursor	s/pep	RS-195	246	M	*	0.510 1.467 0.003 signal peptide predicted by SignalP	SIG	23-24	8.915	9.86	6.264	9.11	ExpAA=25.32 First60=22.06 PredHel=1 Topology=i13-35o	1	27.2	56.8	16		46	0	12.3	7.4	7.4				hypothetical protein AaeL_AAEL007062 [Aedes aegypti]	21	gi|157115053	31.6	83	729	27	11	164	1	1	Aedes aegypti	157115053 XP_001652537.1 AAEL_AAEL007062 108877071 EAT41296.1 116623628 YP_825784.1 ACID_4540 116226790 ABJ85499.1 167589080 ZP_02381468.1 159898173 YP_001544420.1 DOMAIN-CONTAINING 159891212 ABX04292.1 90407994 ZP_01216167.1 PCNPT3_00256 90310932 EAS39044.1 67904714 XP_682613.1 AN9344.2 40747255 EAA66411.1 184159406 YP_001847745.1 183211000 ACC58398.1 193078280 ABO13244.2 LYSINE-SPECIFIC 1696324…	HYPOTHETICAL AMINO ACID TRANSPORTER CNA B DOMAIN PERMEASE TRANSPORT	hypothetical secreted protein	4e-21	Rh_ap-215	93.2	73	280	69
RS-210	88	hypothetical secreted protein	s/pep	RS-210	267	M	*	0.536 1.535 0.003 signal peptide predicted by SignalP	BL	26-27	10.09	6.8	7.182	8.76	ExpAA=21.05 First60=21.05 PredHel=1 Topology=o15-33i	1	20.5	17	62.5		55	0	10.2	3.4	1.1				hypothetical protein IscW_ISCW014800	8E-004	gi|215509187	46.2	70	71	40	99	3	23	1	Ixodes scapularis	215509187 EEC18640.1 ISCW_ISCW014800 219431294 XP_002213433.1 BRAFLDRAFT_214987 210119307 EEA67033.1 219487816 XP_002240848.1 BRAFLDRAFT_103168 210091406 EEA39659.1 195385535 XP_002051460.1 GJ15783 194147917 EDW63615.1 89889902 ZP_01201413.1 FE2+ 89518175 EAS20831.1 222847361 EEE84908.1 P450 167525519 XP_001747094.1 163774389 EDQ88018.1 87122610 ZP_01078488.1 86162147 EAQ63434.1 171695796 XP_0019…	HYPOTHETICAL TRANSPORT SYSTEM B CYTOCHROME PROBABLE HYDRATASE UNNAMED PRODUCT	Fucosyltransferase - truncated at 5 prime	1.5	Rh_micro-1706	24.6	17	233	52
RS-291	216	putative secreted salivary protein - truncated at 3 prime	s/pep	RS-291	648	M		0.785 3.063 0.006 signal peptide predicted by SignalP	SIG	20-21	24.001	6.04	21.853	6.62	ExpAA=0.74 First60=0.74 PredHel=0 Topology=o	0						0	10.2	8.3	9.3	1 | 97 SRNCDRR|YN 0.517 *ProP* |			hypothetical protein BRAFLDRAFT_164144 [Branchiostoma floridae]	0.098	gi|219410053	40.4	103	426	33	24	142	25	1	Branchiostoma floridae	219410053 XP_002202840.1 BRAFLDRAFT_164144 210129720 EEA77393.1 157875377 XP_001686083.1 68129156 CAJ06898.1 219446129 XP_002220822.1 BRAFLDRAFT_82903 210111910 EEA59698.1 196006860 XP_002113296.1 TRIADDRAFT_57305 190583700 EDV23770.1 198437632 XP_002124369.1 148243036 YP_001228193.1 147851346 CAK28840.1 220691192 EED47540.1 178056526 NP_001116619.1 4 147225128 CAN13256.1 221113258 XP_002168831.1…	HYPOTHETICAL BETA PRIME COP SIMILAR TO CYTOCHROME C OXIDASE SUBUNIT II CONSERVED NOTCH HOMOLOG DROSOPHILA	hypothetical secreted protein	4e-34	Der_and-329	137	199	240	37
RS-325	67	hypothetical secreted peptide precursor	s/pep	RS-325	204	M	*	0.908 6.068 0.012 signal peptide predicted by SignalP	SIG	23-24	7.055	6.79	4.695	6.27	ExpAA=17.29 First60=17.29 PredHel=1 Topology=i5-27o	1	32.8	59.7	7.5		40	1	11.9	10.4	10.4		RGD_cys disintegrin |	RGD_cys disintegrin |	nodule-specific cysteine-rich peptide 290	4.3	gi|152218016	33.9	52	62	30	84	5	1	1	Medicago truncatula	152218016 ABS31442.1 NODULE-SPECIFIC CYSTEINE-RICH 290 195030578 XP_001988145.1 GH11007 193904145 EDW03012.1 126326524 XP_001375493.1 LIPOPROTEIN-RELATED 2 195132161 XP_002010512.1 GI15973 193908962 EDW07829.1 115372822 ZP_01460127.1 STIAU_8685 115370089 EAU69019.1 12963417 AAK11256.1 WSL-1-LIKE 152966486 YP_001362270.1 3 151361003 ABS04006.1 123857873 CAM19677.1 25 148682978 EDL14925.1 30692103 …	SIMILAR TO LOW DENSITY HYPOTHETICAL GLYCOSIDE HYDROLASE FAMILY DOMAIN TUMOR NECROSIS FACTOR RECEPTOR SUPERFAMILY MEMBER ISOFORM CRA_B PERITROPHIN CRA_A	hypothetical protein	0.063	Amb_var-384	29.3	41	145	26
RS-359	74	hypothetical secreted peptide precursor	s/pep	RS-359	225	M	*	0.596 1.521 0.003 signal peptide predicted by SignalP	SIG	23-24	8.098	7.51	5.579	5.55	ExpAA=1.52 First60=1.52 PredHel=0 Topology=o	0						1	12.2	4.1	8.1				La domain containing protein [Tetrahymena thermophila SB210]	5.6	gi|118376506	33.5	65	2252	32	3	1295	9	1	Tetrahymena thermophila SB210	118376506 XP_001021435.1 89303202 EAS01190.1 212511906 EEB14773.1 198426669 XP_002129254.1 194387524 BAG60126.1 119571265 EAW50880.1 B9 119571263 EAW50878.1 119571266 EAW50881.1 119571264 EAW50879.1 125528114 EAY76228.1 OSI_04164 68439713 XP_688793.1 TOLL-LIKE 5	LA DOMAIN CONTAINING CONSERVED HYPOTHETICAL ATRX UNNAMED PRODUCT ISOFORM CRA_C CRA_A CRA_D CRA_B SIMILAR TO RECEPTOR	notch-like protein	0.90	gi|22770986	25.4	49	2428	28
RS-391	84	hypothetical secreted peptide precursor	s/pep	RS-391	255	M	*	0.586 1.984 0.004 signal peptide predicted by SignalP	SIG	20-21	8.852	8.31	6.69	7.81	ExpAA=20.03 First60=20.03 PredHel=1 Topology=o4-23i	1	22.6	4.8	72.6		61	2	19	9.5	3.6		Evasin_3 stringent pattern |Evasin_3 conserved pattern |	Evasin_3 stringent pattern |Evasin_3 conserved pattern |	High cysteine membrane protein Group 4 [Giardia lamblia ATCC 50803]	2.5	gi|159118927	34.7	42	805	33	5	461	34	1	Giardia lamblia ATCC 50803	159118927 XP_001709682.1 4 157437799 EDO82008.1 159115204 XP_001707825.1 157435933 EDO80151.1 156408173 XP_001641731.1 156228871 EDO49668.1 549130 Q03185.1 TS11_GIALA 11 159107 AAA02687.1 221482275 EEE20630.1 159109323 XP_001704927.1 157433002 EDO77253.1 219431244 XP_002213408.1 BRAFLDRAFT_141479 210119282 EEA67008.1 159114305 XP_001707377.1 VSP-LIKE 157435482 EDO79703.1 6062595 AAF02907.1 AF0656…	HIGH CYSTEINE MEMBRANE GROUP VSP WITH INR FULL MAJOR SURFACE TROPHOZOITE ANTIGEN FLAGS PRECURSOR ZINC FINGER CHY TYPE HYPOTHETICAL SIMILAR TO PLEXIN ISOFORM	hypothetical secreted protein	9e-23	Der_and-391	98.6	79	81	51
RS-398	64	hypothetical secreted peptide with plant trypsin inhibitor domain	s/pep	RS-398	195	M	*	0.732 2.666 0.005 signal peptide predicted by SignalP	SIG	22-23	7.461	5.54	4.996	5.26	ExpAA=8.28 First60=8.28 PredHel=0 Topology=o	0						0	9.4	6.3	1.6				hypothetical protein BRAFLDRAFT_69384 [Branchiostoma floridae]	7.3	gi|219418074	33.1	23	202	56	11	100	27	1	Branchiostoma floridae	219418074 XP_002206842.1 BRAFLDRAFT_69384 210126037 EEA73726.1 219460628 XP_002228029.1 BRAFLDRAFT_90605 210104436 EEA52459.1 126308478 XP_001374870.1 149917844 ZP_01906339.1 PPSIR1_12823 149821364 EDM80766.1 99082874 ABF66341.1 1B 40019010 AAR37017.1 ORF1B P33 25151376 NP_508685.2 C16B8.2 18250201 AAA82619.2 212516067 EEB18118.1 67472112 XP_651920.1 DOMAIN-CONTAINING 56468711 EAL46534.1 12426724…	HYPOTHETICAL REPLICASE POLYPROTEIN ACROSIN PRECURSOR TYROSINE KINASE	hypothetical secreted peptide precursor	0.11	Rh_ap-6246	28.5	31	76	41
RS-40	85	hypothetical secreted protein	s/pep	RS-40	258	M	*	0.935 6.954 0.014 signal peptide predicted by SignalP	SIG	19-20	9.974	8.75	7.994	8.62	ExpAA=5.35 First60=5.35 PredHel=0 Topology=o	0						0	9.4	4.7	7.1				hypothetical protein IscW_ISCW004017	0.016	gi|215495655	42	47	166	36	28	77	25	1	Ixodes scapularis	215495655 EEC05296.1 ISCW_ISCW004017 76786687 ABA55034.1 221472639 NP_787974.4 220901944 AAN10358.5 186472273 YP_001859615.1 BPHY_3415 184194605 ACC72569.1 212698867 ZP_03306995.1 BACFIN_01326 212670041 EEB30612.1 194442200 YP_002039226.1 SNSL254_B0001 194400864 ACF61087.1 195342490 XP_002037833.1 GM18084 194132683 EDW54251.1 212539918 XP_002150114.1 210067413 EEA21505.1 209165733 ACI41379.1 TOXI…	HYPOTHETICAL SECRETED DUMPY KINESIN STRUCTURE PRECURSOR	hypothetical protein	0.0001	Amb_var-384	38.1	50	145	40
RS-402	70	putative secreted salivary protein	s/pep	RS-402	213	M	*	0.956 7.228 0.014 signal peptide predicted by SignalP	SIG	23-24	7.406	8.07	5.027	7.7	ExpAA=14.11 First60=14.11 PredHel=0 Topology=o	0						6	20	7.1	10				PREDICTED: similar to keratin associated protein 9.2 isoform 2	1.4	gi|194676150	35.4	49	174	38	28	75	22	1	Bos taurus	194676150 XP_001790511.1 9.2 2 194676138 XP_001790503.1 194216937 XP_001497223.2 9.3 1 194216935 XP_001917475.1 223527467 EEF29598.1 159125610 EDP50727.1 AFUB_070670 118102154 XP_001233043.1 115379475 ZP_01466571.1 16 115363510 EAU62649.1 194676129 XP_001255328.2 67083555 AAY66713.1	SIMILAR TO KERATIN ASSOCIATED ISOFORM CONSERVED HYPOTHETICAL GLYCOSYL HYDROLASES FAMILY SECRETED SALIVARY	hypothetical secreted protein	0.0001	Amby-am-901	38.1	64	70	32
RS-53	126	hypothetical secreted protein	s/pep	RS-53	381	M	*	0.800 3.355 0.007 signal peptide predicted by SignalP	SIG	19-20	13.654	4.48	11.611	4.4	ExpAA=0.00 First60=0.00 PredHel=0 Topology=o	0						0	6.3	13.5	4.8				hypothetical protein BRAFLDRAFT_83869 [Branchiostoma floridae]	4E-004	gi|219447826	47.4	108	355	37	30	125	20	2	Branchiostoma floridae	219447826 XP_002221666.1 BRAFLDRAFT_83869 210110973 EEA58791.1 159477641 XP_001696917.1 1 158274829 EDP00609.1 190576761 ACE79174.1 ANTI-PLATELET 51557549 YP_068383.1 ICP22 51557558 YP_068392.1 124188 P24827 IE68_PRVKA IMMEDIATE-EARLY RSP40 40254008 DAA02203.1 US1 40254017 DAA02212.1 190576759 ACE79173.1 58392112 XP_319112.2 AGAP009974-PA 55236194 EAA13976.2 190576763 ACE79175.1 169628373 YP_0017…	HYPOTHETICAL DNA REPLICATION FACTOR C COMPLEX SUBUNIT REGULATORY TPG TPA_EXP	hirudin-like hypothetical protein	2e-37	Rh_ap-6227	147	144	187	58
RS-54	259	hypothetical secreted protein	s/pep	RS-54	780	M	*	0.531 1.127 0.002 signal peptide predicted by SignalP	SIG	33-34	29.295	8.85	25.64	8.62	ExpAA=6.74 First60=6.73 PredHel=0 Topology=o	0						0	13.9	8.5	6.6				putative secreted protein	3E-005	gi|67083619	52.8	149	182	25	82	35	109	1	Ixodes scapularis	67083619 AAY66745.1 22164316 AAM93663.1 AF483741_1 18.7 51011468 AAT92143.1 18_1 18.9 67083315 AAY66593.1 51011570 AAT92194.1 18_3 19 71986763 NP_001024534.1 ADT-2 30794619 AAP40541.1 2 71986755 NP_001024532.1 30025128 AAA68721.4 25900857 BAC41253.1 ADAMTS-LIKE 67083405 AAY66638.1 PROTEIN-LIKE 156363504 XP_001626083.1 156212946 EDO33983.1	SECRETED KDA ADAMTS FAMILY MEMBER ISOFORM C A PROTEASE	hypothetical secreted protein	1e-78	Rh_micro-2791	286	228	231	55
RS-542	86	hypothetical secreted peptide precursor	s/pep	RS-542	261	M	*	0.198 0.387 0.001 signal peptide predicted by SignalP	SIG	24-25	9.854	8.8	7.399	8.8	ExpAA=21.42 First60=21.40 PredHel=1 Topology=o4-26i	1	25.6	4.7	69.8		60	1	12.8	7	8.1				hypothetical protein MA3121 [Methanosarcina acetivorans C2A]	3.3	gi|20091939	34.3	30	405	50	7	262	36	1	Methanosarcina acetivorans C2A	20091939 NP_618014.1 MA3121 19917140 AAM06494.1 81170953 ABB58756.1 INHIBITOR-1L 167907660 ZP_02494865.1 BPSEN_35844 15723274 AAL06325.1 B-LIKE 15723278 AAL06327.1 71424150 XP_812694.1 70877506 EAN90843.1 145500071 XP_001436019.1 124403157 CAK68622.1 219452635 XP_002224057.1 BRAFLDRAFT_86395 210108493 EEA56389.1 195402372 XP_002059780.1 GJ19613 194147433 EDW63142.1 145532026 XP_001451774.1 124419…	HYPOTHETICAL SERINE PROTEASE CATHEPSIN CYSTEINE PEPTIDASE C CPC UNNAMED PRODUCT SIMILAR TO CALCYPHOSPHINE ISOFORM	hypothetical secreted peptide precursor	4e-11	Rh_ap-2814	59.7	89	82	39
RS-544	77	hypothetical secreted peptide precursor	s/pep	RS-544	234	M	*	0.621 1.597 0.003 signal peptide predicted by SignalP	SIG	25-26	8.22	9.4	5.545	9.34	ExpAA=15.17 First60=15.16 PredHel=0 Topology=o	0						1	14.3	10.4	7.8				hypothetical protein BRAFLDRAFT_132034 [Branchiostoma floridae]	7.3	gi|219499469	33.1	52	179	36	29	68	5	1	Branchiostoma floridae	219499469 XP_002246198.1 BRAFLDRAFT_132034 210085858 EEA34303.1 212505821 EEB10190.1 54025063 YP_119305.1 NFA30940 54016571 BAD57941.1 149921549 ZP_01910000.1 149817624 EDM77092.1 157127019 XP_001654763.1 AAEL_AAEL000295 108884468 EAT48693.1 212534532 XP_002147422.1 SYG1 210069821 EEA23911.1 109118147 XP_001092667.1 16 5 1 109118149 XP_001092789.1 2 109118152 XP_001092900.1 3 109118155 XP_0010930…	HYPOTHETICAL CONSERVED LIPOPROTEIN SIGNAL TRANSDUCTION SIMILAR TO SOLUTE CARRIER FAMILY MEMBER ISOFORM SEROTONIN RECEPTOR TYPE WITH SEQUENCE SIMILARITY A LAMININ BETA	hypothetical secreted protein	9e-11	Der_and-508	58.5	78	90	44
RS-557	57	hypothetical secreted peptide precursor	s/pep	RS-557	174	M	*	0.855 4.721 0.009 signal peptide predicted by SignalP	SIG	23-24	6.306	5.99	3.947	6.44	ExpAA=0.05 First60=0.05 PredHel=0 Topology=o	0						0	12.3	1.8	.				putative secreted salivary protein	1E-004	gi|67083331	48.9	45	137	37	33	12	13	1	Ixodes scapularis	67083331 AAY66601.1 154497160 ZP_02035856.1 BACCAP_01453 150273559 EDN00687.1 41616882 DAA02380.1 HDC05286 162072691 ABX82343.1 162072687 ABX82341.1 166155243 YP_001653498.1 165931231 CAP06796.1 166154368 YP_001654486.1 165930356 CAP03842.1 76788862 YP_327948.1 CTA_0156 76167392 AAX50400.1 15604866 NP_219650.1 CT147 3328548 AAC67738.1 CT_147 162072689 ABX82342.1	SECRETED SALIVARY HYPOTHETICAL TPG TPA TPA_INF MEMBRANE SPANNING INTEGRAL	putative secreted salivary protein	8E-008	gi|67083331	48.9	45	137	37
RS-588	199	hypothetical secreted protein	s/pep	RS-588	600	M	*	0.683 2.051 0.004 signal peptide predicted by SignalP	SIG	20-21	21.662	4.64	19.514	4.56	ExpAA=0.42 First60=0.36 PredHel=0 Topology=o	0						11	15.6	6.5	7				hypothetical protein CLOL250_02782 [Clostridium sp. L2-50]	0.082	gi|160895222	40.4	76	204	35	37	104	95	1	Clostridium sp. L2-50	160895222 ZP_02075994.1 CLOL250_02782 156863101 EDO56532.1 209908078 ZP_03282562.1 ENTCAN_02346 209898182 EEA13881.1 89257595 ABD65084.1 27.T00096 157753202 XP_001680313.1 CBG07819 187033081 CAP27778.1 220975633 EED93961.1 222852935 EEE90482.1 194748381 XP_001956624.1 GF24494 190623906 EDV39430.1 156553024 XP_001604772.1 ENSANGP00000011817 121708332 XP_001272098.1 LYSINE-RICH 119400246 EAW10672.1…	HYPOTHETICAL SIMILAR TO CONSERVED CHEMOTAXIS SENSORY TRANSDUCER	hypothetical conserved secreted protein - truncated at 3 prime	0.006	Rh_ap-2121	34.3	65	211	36
RS-639	86	hypothetical secreted peptide precursor	s/pep	RS-639	261	M	*	0.198 0.387 0.001 signal peptide predicted by SignalP	SIG	24-25	9.915	8.56	7.4	8.58	ExpAA=20.95 First60=20.94 PredHel=1 Topology=o4-26i	1	25.6	4.7	69.8		60	2	12.8	7	8.1				hypothetical protein MA3121 [Methanosarcina acetivorans C2A]	3.3	gi|20091939	34.3	30	405	50	7	262	36	1	Methanosarcina acetivorans C2A	20091939 NP_618014.1 MA3121 19917140 AAM06494.1 32563807 NP_871814.1 DHS-2 28275141 AAO38638.1 2 81170953 ABB58756.1 INHIBITOR-1L 15723274 AAL06325.1 B-LIKE 15723278 AAL06327.1 71424150 XP_812694.1 70877506 EAN90843.1 167907660 ZP_02494865.1 BPSEN_35844 145500071 XP_001436019.1 124403157 CAK68622.1 198416904 XP_002123634.1 LOC568531 147903887 NP_001079115.1 V-YES-1 2114076 BAA20078.1 213623804 AA…	HYPOTHETICAL DEHYDROGENASES SHORT CHAIN FAMILY MEMBER ISOFORM B SERINE PROTEASE CATHEPSIN CYSTEINE PEPTIDASE C CPC UNNAMED PRODUCT SIMILAR TO PARTIAL YAMAGUCHI SARCOMA VIRAL ONCOGENE HOMOLOG LYN TYROSINE KINASE RELATED	hypothetical secreted peptide precursor	2e-12	Rh_ap-2814	63.9	89	82	40
RS-671	166	secreted protein, putative - truncated at 5 prime	s/pep	RS-671	501	E	*	0.765 2.766 0.006	CYT		17.215	5.85			ExpAA=0.05 First60=0.04 PredHel=0 Topology=o	0						3	15.1	9.6	6.6				secreted protein, putative	5E-004	gi|215491669	47	128	207	25	62	37	1	1	Ixodes scapularis	215491669 EEC01310.1 215504920 EEC14414.1 215498760 EEC08254.1 215492903 EEC02544.1 215504919 EEC14413.1 167842313 ZP_02468997.1 27366907 NP_762434.1 BRANCHED-CHAIN ALPHA-KETO E2 27358474 AAO07424.1 AE016809_186 2-OXOGLUTARATE 37676683 NP_937079.1 37201226 BAC97049.1 215492902 EEC02543.1 156976778 YP_001447684.1 156528372 ABU73457.1 VIBHAR_05553	SECRETED OUTER MEMBRANE AUTOTRANSPORTER BARREL ACID DEHYDROGENASE SUBUNIT PYRUVATE COMPLEX DIHYDROLIPOAMIDE ACYLTRANSFERASE COMPONENT ACETYLTRANSFERASE HYPOTHETICAL	hypothetical secreted protein - truncated at 3 prime	3e-06	Rh_ap-5606	44.7	129	187	24
RS-737	89	hypothetical secreted peptide precursor	s/pep	RS-737	270	M	*	0.860 4.844 0.010 signal peptide predicted by SignalP	SIG	-1	10.283	10.66			ExpAA=12.81 First60=12.81 PredHel=0 Topology=o	0						0	9	6.7	6.7				predicted protein [Pyrenophora tritici-repentis Pt-1C-BFP]	12	gi|189189170	32.3	80	368	31	22	52	11	1	Pyrenophora tritici-repentis Pt-1C-BFP	189189170 XP_001930924.1 187972530 EDU40029.1 194388918 BAG61476.1 190341102 NP_115750.2 14 153 119602235 EAW81829.1 62897745 BAD96812.1 62897767 BAD96823.1 222637149 EEE67281.1 OSJ_24472 62733744 AAX95853.1 LOC_OS11G11600 77549353 ABA92150.1 115472399 NP_001059798.1 OS07G0519300 33146518 BAC79651.1 5-ALPHA-TAXADIENOL-10-BETA-HYDROXYLASE 113611334 BAF21712.1 215707094 BAG93554.1 170036943 XP_0018…	UNNAMED PRODUCT CHROMOSOME OPEN READING FRAME ISOFORM CRA_A VARIANT HYPOTHETICAL CONSERVED ERYTHROCYTE MEMBRANE	Kunitz-like protease inhibitor precursor	1.5	Amby-am-872	24.6	34	132	29
RS-757	164	secreted protein, putative	s/pep	RS-757	495	M	*	0.674 1.901 0.004 signal peptide predicted by SignalP	SIG	19-20	18.267	6.82	16.287	7.04	ExpAA=0.56 First60=0.54 PredHel=0 Topology=o	0						0	17.1	5.5	4.9				secreted protein, putative	0.009	gi|215504920	42.7	91	185	31	49	44	69	1	Ixodes scapularis	215504920 EEC14414.1 215498760 EEC08254.1 215492903 EEC02544.1 215491669 EEC01310.1 58332770 NP_001011460.1 622 56970623 AAH88572.1 222860208 EEE97755.1 50294922 XP_449872.1 CAGL0M12188G 49529186 CAG62852.1 218258122 ZP_03474524.1 PRABACTJOHN_00178 218225715 EEC98365.1 156976778 YP_001447684.1 BRANCHED-CHAIN ALPHA-KETO E2 156528372 ABU73457.1 VIBHAR_05553 153833142 ZP_01985809.1 148870572 EDL6948…	SECRETED ZINC FINGER HYPOTHETICAL UNNAMED PRODUCT ACID DEHYDROGENASE SUBUNIT DIHYDROLIPOAMIDE ACETYLTRANSFERASE	hypothetical secreted protein - truncated at 3 prime	3e-06	Amb_caj-455	44.7	105	149	27
RS-785	191	hypothetical secreted protein - truncated at 3 prime	s/pep	RS-785	571	M		0.699 2.210 0.004 signal peptide predicted by SignalP	SIG	21-22	21.195	9.8	18.97	9.92	ExpAA=0.03 First60=0.01 PredHel=0 Topology=o	0						0	13.6	5.8	2.6				trans-sialidase [Trypanosoma cruzi strain CL Brener]	1.0	gi|71664329	36.6	36	825	36	4	184	46	1	Trypanosoma cruzi	71664329 XP_819146.1 TRANS-SIALIDASE 70884435 EAN97295.1 110931674 ABH02836.1 MYB76 145221425 YP_001132103.1 145213911 ABP43315.1 60 123483695 XP_001324083.1 121906960 EAY11860.1 TVAG_362400 56965749 YP_177483.1 ABC3991 56911995 BAD66522.1 219549119 EED26116.1 PHOSPHORIBOSYLAMINOIMIDAZOLE-SUCCINOCARBOXAMIDE 147855356 CAN81766.1 118472161 YP_891135.1 118173448 ABK74344.1 886322 AAB53138.1 ORF312 L…	MYB TRANSCRIPTION FACTOR INNER MEMBRANE TRANSLOCASE COMPONENT YIDC KDA INSERTION HYPOTHETICAL SYNTHASE OXAA SIMILAR TO PROTEINS COLI PSEUDOMONAS PUTIDA OXAA_MYCLE FULL CONSERVED	hypothetical secreted protein - truncated at 3 prime	1e-08	Rh_ap-3497	53.1	81	286	33
RS-827	75	hypothetical secreted peptide precursor	s/pep	RS-827	228	M	*	0.803 3.782 0.008 signal peptide predicted by SignalP	SIG	23-24	8.346	8.19	5.708	6.73	ExpAA=1.14 First60=1.14 PredHel=0 Topology=o	0						0	12	5.3	9.3				hypothetical protein pFP1.25 [Streptomyces sp. FQ1]	36	gi|62184613	30.8	25	320	48	8	58	44	1	Streptomyces sp. FQ1	62184613 YP_220517.1 PFP1.25 61661497 AAX51366.1 47085749 NP_998182.1 1 3 4-TRIPHOSPHATE 5 6 29791565 AAH50497.1 182889220 AAI64805.1 ITPK1 83288248 Q7ZU91.2 ITPK1_DANRE INOSITOL-TETRAKISPHOSPHATE 1-KINASE INOSITOL-TRIPHOSPHATE 6-KINASE 4-TRISPHOSPHATE 4 56207317 CAI20735.1 56075 71748274 XP_823192.1 70832860 EAN78364.1 194756328 XP_001960431.1 GF11515 190621729 EDV37253.1 171325564 ZP_02914066.1…	HYPOTHETICAL UNKNOWN INOSITOL KINASE FULL ALTNAME INS P NOVEL ZGC CONSERVED FAMILY METAL DEPENDENT PHOSPHOHYDROLASE LEISHMANIA MAJOR	come to papa - truncated at 3 prime	0.69	Amb_var-57	25.8	32	273	31
RS-864	98	putative secreted salivary protein - truncated at 5 prime	s/pep	RS-864	297	G	*	0.748 2.646 0.005 signal peptide predicted by SignalP	SIG	16-17	10.755	9.51	9.072	9.53	ExpAA=4.67 First60=4.67 PredHel=0 Topology=o	0						0	9.2	7.1	5.1				secreted salivary gland peptide, putative	1E-039	gi|215490993	165	97	105	75	92	8	1	1	Ixodes scapularis	215490993 EEC00634.1 215509742 EEC19195.1 67083663 AAY66767.1 56159941 AAV80782.1 215504413 EEC13907.1 215494135 EEC03776.1 67083148 AAY66510.1 67083146 AAY66509.1 215501317 EEC10811.1 215499934 EEC09428.1	SECRETED SALIVARY GLAND CLUMPING FACTOR B	putative secreted salivary gland peptide	1E-012	gi|56159941	65.1	92	120	34
RS-881	156	hypothetical secreted protein - truncated at 3 prime	s/pep	RS-881	467	M		0.304 0.570 0.001 signal peptide predicted by SignalP	SIG	23-24	17.376	5.06	15.034	4.95	ExpAA=13.64 First60=13.63 PredHel=0 Topology=o	0						13	14.7	5.1	8.3				rhodanese-like protein [Nitrosococcus oceani ATCC 19707]	1E-006	gi|77163579	55.5	62	248	43	25	143	81	5	Nitrosococcus oceani AFC27	77163579 YP_342104.1 RHODANESE-LIKE 76881893 ABA56574.1 207088416 EDZ65688.1 215501799 EEC11293.1 50553414 XP_504118.1 YALI0E18766P 49649987 CAG79713.1 222119078 BAH16669.1 COLLAGEN-BINDING 222119152 BAH16706.1 222119150 BAH16705.1 222119144 BAH16702.1 222119146 BAH16703.1 222119134 BAH16697.1 222119128 BAH16694.1 222119116 BAH16688.1	DOMAIN CONSERVED HYPOTHETICAL ADHESIN	hypothetical secreted protein	7e-11	Rh_micro-1694	60.1	113	115	30
RS-907	100	hypothetical secreted protein of the basic tail family - truncated at 3 prime	s/pep	RS-907	300	M		0.817 4.043 0.008 signal peptide predicted by SignalP	SIG	18-19	10.765	6.81	9.018	6.34	ExpAA=19.26 First60=19.26 PredHel=1 Topology=i5-27o	1	22	73	5		73	0	6	11	6				conserved hypothetical protein	8E-028	gi|215509312	125	101	141	58	72	15	1	1	Ixodes scapularis	215509312 EEC18765.1 114153132 ABI52732.1 170743078 YP_001771733.1 NAD-DEPENDENT 168197352 ACA19299.1 189234367 XP_974344.2 2 62857525 NP_001016805.1 110832740 Q28DB5.1 ALAT2_XENTR ALT2 GLUTAMIC--PYRUVIC GLUTAMIC--ALANINE 89273944 CAJ81963.1 157762270 XP_001673477.1 CBG08530 187032575 CAP28479.1 169866796 XP_001839984.1 CC1G_12513 116498948 EAU81843.1 115969598 XP_001188280.1 115643337 XP_0011962…	CONSERVED HYPOTHETICAL ATSP EPIMERASE DEHYDRATASE SIMILAR TO FIBRILLIN GLUTAMIC PYRUVATE TRANSAMINASE ALANINE AMINOTRANSFERASE FULL SHORT ALTNAME GLUTAMATE GPT PRECURSOR PARTIAL	ATSP	8e-52	Rh_micro-2250	194	100	112	89
RS-935	157	hypothetical secreted protein - truncated at 3 prime	s/pep	RS-935	471	M		0.606 1.488 0.003 signal peptide predicted by SignalP	SIG	19-20	17.23	5.84	15.389	5.87	ExpAA=12.53 First60=12.52 PredHel=0 Topology=o	0						1	16.6	5.7	7.6				secreted protein, putative	0.005	gi|215498760	43.5	65	167	33	39	34	77	1	Ixodes scapularis	215498760 EEC08254.1 148657543 YP_001277748.1 148569653 ABQ91798.1 156744322 YP_001434451.1 156235650 ABU60433.1 215491669 EEC01310.1 153009622 YP_001370837.1 TP901 151561510 ABS15008.1 215492903 EEC02544.1 212505609 EEB10028.1 DOMAIN-CONTAINING 215504920 EEC14414.1 71661589 XP_817814.1 70883027 EAN95963.1 71415206 XP_809677.1 70874097 EAN87826.1	SECRETED TRAP TRANSPORTER SOLUTE RECEPTOR TAXI FAMILY PHAGE TAIL TAPE MEASURE SPRY SOCS BOX HYPOTHETICAL CONSERVED	hypothetical secreted protein	3e-09	Rh_micro-941	54.7	136	205	22
RS-94	120	putative secreted salivary protein	s/pep	RS-94	363	M	*	0.208 0.407 0.001 signal peptide predicted by SignalP	BL	23-24	13.19	6.77	10.49	5.81	ExpAA=13.67 First60=13.67 PredHel=1 Topology=o5-24i	1	15.8	4.2	80		96	0	13.3	6.7	5				putative secreted salivary protein	4E-004	gi|67083613	47.4	71	101	38	70	34	39	1	Ixodes scapularis	67083613 AAY66742.1 215508876 EEC18330.1 215499074 EEC08568.1 67083553 AAY66712.1 51011396 AAT92107.1 9.41 215499934 EEC09428.1 164510729 CAJ20018.1 22164310 AAM93660.1 AF483738_1 9.4 196476773 ACG76251.1 215499936 EEC09430.1	SECRETED SALIVARY GLAND KDA PRECURSOR	putative secreted salivary protein	3E-007	gi|67083613	47.4	71	101	38
RS-960	87	hypothetical secreted peptide precursor	s/pep	RS-960	264	M	*	0.779 3.142 0.006 signal peptide predicted by SignalP	SIG	24-25	9.881	7.52	7.296	6.38	ExpAA=0.09 First60=0.05 PredHel=0 Topology=o	0						1	17.2	1.1	8				PREDICTED: similar to ADAMTS-like 3	4.3	gi|194039562	33.9	48	1561	35	3	1493	35	1	Sus scrofa	194039562 XP_001927055.1 ADAMTS-LIKE 3 219465337 XP_002230332.1 BRAFLDRAFT_126849 210102096 EEA50151.1 189515904 XP_698593.3 4 46446251 YP_007616.1 9 CYSTEINE-RICH 46399892 CAF23341.1 109480681 XP_578667.2 2 29 K-PROTEIN 109482098 XP_001057057.1 73951679 XP_536209.2 222086879 YP_002545413.1 221724327 ACM27483.1 195575765 XP_002077747.1 GD22914 194189756 EDX03332.1 109082162 XP_001110480.1 1199425…	SIMILAR TO HYPOTHETICAL ENHANCER TRAP LOCUS KDA OUTER MEMBRANE RETINOL DEHYDROGENASE TYPE II RODH ESTERASE UNNAMED PRODUCT	hypothetical secreted protein	0.11	Rh_micro-897	28.5	34	134	41
RS-968	71	hypothetical secreted peptide precursor	s/pep	RS-968	216	M	*	0.946 7.136 0.014 signal peptide predicted by SignalP	SIG	23-24	7.649	7.53	5.182	7.7	ExpAA=14.26 First60=14.26 PredHel=0 Topology=o	0						3	18.3	7	9.9				PREDICTED: hypothetical protein [Strongylocentrotus purpuratus]	3.2	gi|115644464	34.3	25	1333	52	2	824	44	1	Strongylocentrotus purpuratus	115644464 XP_793206.2 115930075 XP_001178840.1 115758159 XP_793245.2 KIAA1404 115942066 XP_001183426.1 118353029 XP_001009785.1 EGF-LIKE 89291552 EAR89540.1 170099922 XP_001881179.1 164643858 EDR08109.1 115758155 XP_784110.2 115942062 XP_001183286.1 145253148 XP_001398087.1 AN16G07890 134083646 CAK47038.1 13569952 NP_112237.1 9-9 38372384 Q9BYP9.1 KRA99_HUMAN KERATIN-ASSOCIATED 9.9 9-5 9.5 126554…	HYPOTHETICAL SIMILAR TO DOMAIN CONTAINING UNNAMED PRODUCT KERATIN ASSOCIATED FULL ALTNAME ULTRAHIGH SULFUR LEISHMANOLYSIN FAMILY CONSERVED	hypothetical secreted protein	0.0003	Amby-am-901	37	63	70	34
RS-983	71	putative secreted salivary peptide	s/pep	RS-983	216	M	*	0.816 3.797 0.008 signal peptide predicted by SignalP	BL	20-21	7.918	6.5	5.546	7.78	ExpAA=1.10 First60=1.10 PredHel=0 Topology=o	0						0	14.1	8.5	2.8				hypothetical protein Kcr_1409 [Candidatus Korarchaeum cryptofilum OPF8]	46	gi|170291022	30.4	32	137	43	23	71	25	1	Candidatus Korarchaeum cryptofilum OPF8	170291022 YP_001737838.1 KCR_1409 170175102 ACB08155.1 UPF0179 219112067 XP_002177785.1 GLUTAMYL-TRNA 217410670 EEC50599.1 219563180 ACL27948.1 218202219 EEC84646.1 OSI_31535 171322407 ZP_02911222.1 BAMMEX5DRAFT_6576 171092267 EDT37645.1 115479387 NP_001063287.1 OS09G0441900 113631520 BAF25201.1 33239779 NP_874721.1 YCF48-LIKE 81664980 Q7VDP1 YC48L_PROMA 33237305 AAP99373.1 60683577 YP_213721.1 G…	HYPOTHETICAL UNKNOWN FUNCTION REDUCTASE KERATIN ASSOCIATED PRECURSOR PHOTOSYSTEM II STABILITY ASSEMBLY FACTOR EXPORTED ATP CONSERVED POSSIBLE GLYCOSIDE HYDROLASE FAMILY DOMAIN	hypothetical secreted protein	0.92	Rh_micr-290	25.4	25	131	36
RS-707	160	disintigrin	s/rgd	RS-707	483	M	*	0.638 1.782 0.004 signal peptide predicted by SignalP	SIG	22-23	17.033	6.14	14.822	6.12	ExpAA=14.07 First60=14.07 PredHel=0 Topology=o	0						4	14.4	13.8	4.4				disintigrin	2E-032	gi|196476606	140	159	184	47	86	5	1	1	Amblyomma americanum	196476606 ACG76171.1 685200 AAA91336.1 172087204 XP_001913144.1 18029271 AAL56449.1 FIBRILLIN-LIKE 220969162 EED87504.1 215505642 EEC15136.1 FIBRILLIN-1 126323823 XP_001376702.1 2 47230658 CAF99851.1 115969598 XP_001188280.1 115651332 XP_001192477.1 115675539 XP_782449.2 115629132 XP_787529.2	DISINTIGRIN FIBRILLIN SIMILAR TO UNNAMED PRODUCT PRECURSOR PARTIAL	hypothetical secreted protein	1e-44	Amby-am-171	172	154	174	56
RS-126	200	matricellular protein osteonectin/SPARC/BM-40, putative - truncated at 3 prime	s/sk	RS-126	598	M		0.682 2.748 0.005 signal peptide predicted by SignalP	SIG	18-19	22.938	5.45	21.05	5.45	ExpAA=0.23 First60=0.23 PredHel=0 Topology=o	0						0	7	3	4				matricellular protein osteonectin/SPARC/BM-40, putative	3E-080	gi|215507502	301	160	242	83	66	1	41	1	Ixodes scapularis	215507502 EEC16994.1 BM-40 11995033 BAB20042.1 56412194 AAV88596.1 91076986 XP_975465.1 212513654 EEB16148.1 183979221 BAG30771.1 66512785 XP_623079.1 BM-40-SPARC CG6378-PA 2 66512788 XP_392466.2 1 114051654 NP_001040421.1 95102834 ABF51358.1 221579690 ACM24349.1 156554675 XP_001600190.1 170040007 XP_001847806.1 167863586 EDS26969.1	MATRICELLULAR OSTEONECTIN SPARC SIMILAR TO PRECURSOR ISOFORM SECRETED ACIDIC RICH IN CYSTEINE	Matricellular protein Osteonectin/SPARC/BM-40	1e-115	Rh_ap-686	405	200	282	95
RS-220	175	osteoclast stimulating factor - fragment	s/skin	RS-220	522	G		0.577 1.346 0.003	CYT		19.461	5.89			ExpAA=0.00 First60=0.00 PredHel=0 Topology=o	0						1	11.4	6.9	4				osteoclast stimulating factor	2E-090	gi|196476633	333	169	184	94	92	16	1	1	Amblyomma americanum	196476633 ACG76184.1 215491264 EEC00905.1 219434715 XP_002215138.1 BRAFLDRAFT_279820 210117503 EEA65240.1 219490601 XP_002242144.1 BRAFLDRAFT_286882 210090064 EEA38351.1 118764461 CAJ44456.1 OSTEOCLAST-STIMULATING 150387447 ABR68244.1 1 82205513 Q6XJU9.1 OSTF1_MONAL FACTOR-LIKE 37910533 AAP55655.1 61889110 NP_683690.2 81892236 Q6P686.1 OSTF1_RAT 38382846 AAH62400.1 149062557 EDM12980.1 1407663 AA…	OSTEOCLAST STIMULATING FACTOR ANKYRIN REPEAT CONTAINING HYPOTHETICAL FULL ALTNAME ISOFORM CRA_A DOMAIN UNNAMED PRODUCT	Ankyrin	2e-98	Rh_micro-4703	351	175	217	96
RS-984	100	hematopoietic stem/progenitor cells protein-like	s/skin	RS-984	303	M	*	0.516 1.269 0.003	BL		11.024	9.12			ExpAA=19.72 First60=19.72 PredHel=1 Topology=o10-27i	1	17	10	73		73	1	8	8	5				hematopoietic stem/progenitor cells protein-like	4E-050	gi|196476758	199	100	100	92	100	1	1	1	Amblyomma americanum	196476758 ACG76244.1 PROTEIN-LIKE 51011478 AAT92148.1 215506032 EEC15526.1 DOMAIN-CONTAINING 67083911 AAY66890.1 209154036 ACI33250.1 1 209735622 ACI68680.1 126272707 XP_001375740.1 CDGSH-TYPE 197129947 ACH46445.1 157824004 NP_001099855.1 215275245 B0K020.1 CISD1_RAT 149043804 EDL97255.1 10 214 166796499 AAI59420.1 19527228 NP_598768.1 25453098 Q91WS0.1 CISD1_MOUSE 15488774 AAH13522.1 18043717 AA…	HEMATOPOIETIC STEM PROGENITOR CELLS SALIVARY SECRETED CDGSH IRON SULFUR SIMILAR TO ZINC FINGER DOMAIN HYPOTHETICAL FULL ALTNAME MITONEET DNA SEGMENT CHR ERATO DOI EXPRESSED UNNAMED PRODUCT	hematopoietic stem/progenitor cells protein-like	3e-56	Der_and-467	209	100	100	98
RS-899	216	putative thyropin precursor	s/thyr	RS-899	651	M	*	0.253 0.500 0.001 signal peptide predicted by SignalP	SIG	20-21	23.525	8.23	21.323	8.08	ExpAA=18.69 First60=18.69 PredHel=1 Topology=o4-23i	1	8.8	1.9	89.4		193	1	17.1	12	3.7	1 | 91 GPSRNLR|SC 0.642 *ProP* |			putative thyropin precursor	1E-019	gi|41352539	99.8	122	126	42	97	6	4	1	Ornithodoros moubata	41352539 AAS01022.1 189530730 XP_001919796.1 2 215504024 EEC13518.1 ISCW_ISCW024702 47216714 CAG00988.1 156323922 XP_001618417.1 NEMVEDRAFT_V1G6927 156198838 EDO26317.1 147901428 NP_001090732.1 LOC100036716 120537348 AAI29004.1 118092353 XP_421471.2 158295043 XP_001688758.1 AGAP005942-PB 157015848 EDO63764.1 158295041 XP_001688757.1 AGAP005942-PA 157015847 EDO63763.1 219445317 XP_002220418.1 BRAF…	THYROPIN PRECURSOR NIDOGEN OSTEONIDOGEN HYPOTHETICAL UNNAMED PRODUCT SIMILAR TO	putative thyropin precursor	1e-109	Rh_ap-2795	388	211	270	85
RS-76	52	putative secreted tyrosine rich salivary protein	s/yy	RS-76	159	M	*	0.196 0.384 0.001 signal peptide predicted by SignalP	SIG	21-22	6.002	8.86	3.826	8.14	ExpAA=36.36 First60=36.36 PredHel=1 Topology=i5-27o	1	42.3	48.1	9.6		25	0	1.9	7.7	5.8				putative secreted tyrosine rich salivary protein	2E-011	gi|67083230	71.2	55	54	67	102	1	2	1	Ixodes scapularis	67083230 AAY66551.1 51011426 AAT92122.1 215499524 EEC09018.1 149287206 ABR23502.1 91078676 XP_976301.1 198476462 XP_002132367.1 GA25422 198137706 EDY69769.1 189235198 XP_001807922.1 91078682 XP_976313.1 189241953 XP_001807516.1 189241951 XP_001807152.1 17540262 NP_501012.1 NSPB-4 1572807 AAB09152.1 4	SECRETED TYROSINE RICH SALIVARY GLAND GYY HYPOTHETICAL NEMATODE SPECIFIC FAMILY GROUP B MEMBER	putative secreted tyrosine rich salivary protein	4e-25	Rh_ap-4727	106	52	52	92
RS-49	122	putative beta thymosin	cs	RS-49	369	M	*	0.683 2.124 0.004	CYT		13.949	5.51			ExpAA=0.00 First60=0.00 PredHel=0 Topology=o	0						2	13.1	1.6	4.9				putative beta thymosin	1E-061	gi|29825534	238	122	122	97	100	1	1	1	Dermacentor variabilis	29825534 AAO92284.1 160333326 NP_001103818.1 2 95103092 ABF51487.1 221579752 ACM24356.1 91077294 XP_968496.1 1 212509514 EEB12883.1 195048574 XP_001992554.1 GH24145 193893395 EDV92261.1 114052645 NP_001040486.1 95103090 ABF51486.1 195397371 XP_002057302.1 GJ17019 194147069 EDW62788.1 91077296 XP_976221.1 195456966 XP_002075366.1 GK15570 194171451 EDW86352.1 149689076 ABR27867.1	BETA THYMOSIN ISOFORM SIMILAR TO CONSERVED HYPOTHETICAL	putative beta thymosin	9E-065	gi|29825534	238	122	122	97
RS-400	167	Glycine cleavage system H protein (lipoate-binding)	met aa	RS-400	504	M	*	0.653 1.739 0.003	CYT		18.521	5.56			ExpAA=0.00 First60=0.00 PredHel=0 Topology=o	0						0	12.6	6	4.2				glycine cleavage system H protein, putative	5E-056	gi|215493447	219	168	170	67	99	1	1	1	Ixodes scapularis	215493447 EEC03088.1 158296037 XP_316586.4 AGAP006548-PA 157016320 EAA44254.4 212517359 EEB19270.1 170062754 XP_001866806.1 167880571 EDS43954.1 156552539 XP_001599216.1 157130020 XP_001655520.1 108884403 EAT48628.1 157134166 XP_001656319.1 108870591 EAT34816.1 195379034 XP_002048286.1 GJ11431 194155444 EDW70628.1 91093192 XP_969000.1 121079 P23434.1 184348 AAA36011.1 H-PROTEIN 219671 BAA00625.1 …	GLYCINE CLEAVAGE SYSTEM H SIMILAR TO GCSH_HUMAN FULL MITOCHONDRIAL FLAGS PRECURSOR UNNAMED PRODUCT AMINOMETHYL CARRIER ISOFORM CRA_A	Glycine cleavage system H protein (lipoate-binding)	8e-90	Rh_ap-5411	322	167	167	95
RS-100	71	ribosomal protein L38	met en	RS-100	216	M	*	0.682 1.958 0.004	CYT		8.324	10.14			ExpAA=0.00 First60=0.00 PredHel=0 Topology=o	0						0	9.9	1.4	5.6				ribosomal protein L38	2E-032	gi|194246087	141	71	71	100	100	1	1	1	Dermacentor variabilis	194246087 ACF35535.1 L38 75029911 Q4PMD1.1 RL38_IXOSC 60S 67083797 AAY66833.1 215493947 EEC03588.1 121952271 Q09JT4.1 RL38_ARGMO 193806389 A6N9N3.1 RL38_ORNPR 114153026 ABI52679.1 149286934 ABR23366.1 170585537 XP_001897539.1 158595044 EDP33620.1 212511936 EEB14796.1 91088339 XP_970928.1 L38E 122048954 Q4GX86.1 RL38_TIMBA 70909901 CAJ17437.1 206558112 A2I469.1 RL38_MACHI 121543947 ABM55638.1 L38-…	RIBOSOMAL FULL SIMILAR TO HYPOTHETICAL	ribosomal protein L38	1e-35	Der_and-528	141	71	71	100
RS-103	79	Cytochrome c oxidase subunit VIb isoform 1	met en	RS-103	240	M	*	0.272 0.510 0.001	CYT		9.474	7.62			ExpAA=0.00 First60=0.00 PredHel=0 Topology=o	0						2	6.3	3.8	6.3				hypothetical protein TRIADDRAFT_21297 [Trichoplax adhaerens]	1E-027	gi|195999632	125	76	81	64	94	6	4	1	Trichoplax adhaerens	195999632 XP_002109684.1 TRIADDRAFT_21297 190587808 EDV27850.1 115910522 XP_785769.2 115963477 XP_001179123.1 195433438 XP_002064719.1 GK15083 194160804 EDW75705.1 156548537 XP_001602077.1 ENSANGP00000024683 194762906 XP_001963575.1 GF20466 190629234 EDV44651.1 221113796 XP_002165950.1 CG14235 CG14235-PA 195059075 XP_001995561.1 GH17817 193896347 EDV95213.1 91078412 XP_974620.1 38048151 AAR09978.…	HYPOTHETICAL SIMILAR TO DROSOPHILA MELANOGASTER ISOFORM B C CYTOCHROME OXIDASE SUBUNIT VIB	Cytochrome c oxidase, subunit VIb/COX12	6e-45	Der_and-130	172	79	79	92
RS-109	132	NADH:CoQ oxidoreductase subunit B18, putative	met en	RS-109	399	M	*	0.400 0.924 0.002	CYT		15.689	9.17			ExpAA=0.00 First60=0.00 PredHel=0 Topology=o	0						0	8.3	5.3	4.5				NADH:CoQ oxidoreductase subunit B18, putative	9E-041	gi|215500740	169	125	132	60	95	1	1	1	Ixodes scapularis	215500740 EEC10234.1 B18 118777825 XP_308300.3 AGAP007574-PA 116132087 EAA04597.3 189240738 XP_968166.2 157118946 XP_001659261.1 108875509 EAT39734.1 170028158 XP_001841963.1 167871788 EDS35171.1 195168498 XP_002025068.1 GL26782 194108513 EDW30556.1 195432727 XP_002064368.1 GK20123 194160453 EDW75354.1 125983690 XP_001355610.1 GA18962 54643926 EAL32669.1 195396625 XP_002056931.1 GJ16619 194146698…	NADH COQ OXIDOREDUCTASE SUBUNIT SIMILAR TO DEHYDROGENASE CONSERVED HYPOTHETICAL	Protein kinase C substrate, 80 KD protein, heavy chain	0.056	Rh_ap-474	30	79	558	26
RS-116	172	NADH-ubiquinone oxidoreductase ashi subunit, putative - truncated at 5 prime	met en	RS-116	519	R	*	0.677 2.017 0.004	CYT		20.055	6.82			ExpAA=13.81 First60=0.00 PredHel=0 Topology=o	0						4	8.1	5.8	8.7				NADH-ubiquinone oxidoreductase ashi subunit, putative	4E-040	gi|215503119	167	176	179	50	98	7	1	1	Ixodes scapularis	215503119 EEC12613.1 NADH-UBIQUINONE 91091864 XP_968949.1 195133007 XP_002010931.1 GI21434 193907719 EDW06586.1 195397267 XP_002057250.1 GJ16452 194147017 EDW62736.1 194896382 XP_001978468.1 GG17665 190650117 EDV47395.1 125982982 XP_001355256.1 GA16565 195168812 XP_002025224.1 GL13370 54643570 EAL32313.1 194108680 EDW30723.1 197129479 ACH45977.1 1 8 195565466 XP_002106320.1 GD16186 194203696 EDX1…	OXIDOREDUCTASE ASHI SUBUNIT SIMILAR TO NADH DEHYDROGENASE BETA SUBCOMPLEX ISOFORM A B	vitellogenin	0.98	gi|86371135	26.6	32	191	43
RS-14	214	cytochrome oxidase 2 - truncated at 3 prime	met en	RS-14	642	M		0.291 0.546 0.001	CYT		24.918	4.97			ExpAA=45.61 First60=22.76 PredHel=2 Topology=i21-43o63-85i	2	20.6	9.3	70.1			0	17.3	3.3	4.2				cytochrome c oxidase subunit II [Rhipicephalus sanguineus]	1E-115	gi|5835697	418	214	225	95	95	1	1	1	Rhipicephalus sanguineus	5835697 NP_008512.1 COX2_15045 8469210 O99819.1 COX2_RHISA 2 4164559 AAD05519.1 39653765 NP_945216.1 38678015 BAD03985.1 75372338 ABA19093.1 49619215 YP_044780.1 49387246 BAD24953.1 61970083 AAX57511.1 61970085 AAX57512.1 61970087 AAX57513.1 61970089 AAX57514.1 61970093 AAX57516.1 61970095 AAX57517.1 61970097 AAX57518.1 61970099 AAX57519.1 61970101 AAX57520.1 61970103 AAX57521.1 61970105 AAX57522…	CYTOCHROME C OXIDASE SUBUNIT II FULL ALTNAME POLYPEPTIDE	cytochrome oxidase 2	1E-118	gi|4164559	418	214	225	95
RS-156	170	cytochrome c oxidase polypeptide IV - truncated at 5 prime	met en	RS-156	513	E	*	0.610 2.551 0.005	CYT		19.746	9.24			ExpAA=18.33 First60=0.00 PredHel=1 Topology=i105-122o	1	10	28.2	61.8		48	0	7.1	5.9	6.5				cytochrome c oxidase polypeptide IV	3E-079	gi|67083967	296	170	179	80	95	10	1	1	Ixodes scapularis	67083967 AAY66918.1 149287114 ABR23456.1 172051080 ACB70315.1 118918433 NP_001073120.1 95102610 ABF51243.1 110333473 ABG67687.1 157361505 ABV44710.1 IV-LIKE 157674481 ABV60336.1 158293496 XP_314839.4 AGAP008727-PA 157016735 EAA10128.4 195384968 XP_002051184.1 GJ13654 194147641 EDW63339.1 195345226 XP_002039171.1 GM17383 195580292 XP_002079984.1 194134301 EDW55817.1 194191993 EDX05569.1 194879217 …	CYTOCHROME C OXIDASE POLYPEPTIDE IV POLYPROTEIN SUBUNIT	Cytochrome c oxidase, subunit IV/COX5b	3e-97	Rh_micro-1306	347	170	179	96
RS-180	101	mitochondrial NADH-ubiquinone oxidoreductase AGGG subunit	met en	RS-180	306	M	*	0.817 3.708 0.007	CYT		11.575	6.03			ExpAA=0.74 First60=0.26 PredHel=0 Topology=o	0						5	16.8	5.9	7.9				mitochondrial NADH-ubiquinone oxidoreductase AGGG subunit	7E-011	gi|215259581	69.7	97	102	40	95	8	5	1	Culex tarsalis	215259581 ACJ64282.1 NADH-UBIQUINONE 170046848 XP_001850959.1 167869465 EDS32848.1 47216341 CAG02399.1 4758778 NP_004537.1 1 2 8KDA 6093503 O95178.1 NDUB2_HUMAN I-AGGG CI-AGGG 4894366 AAD32450.1 AF067166_1 4164454 AAD05428.1 49457238 CAG46918.1 NDUFB2 51094778 EAL24024.1 119604364 EAW83958.1 119604365 EAW83959.1 119604367 EAW83961.1 119604368 EAW83962.1 219964715 ACL68409.1 115392059 NP_001065266…	MITOCHONDRIAL OXIDOREDUCTASE AGGG SUBUNIT UNNAMED PRODUCT NADH DEHYDROGENASE UBIQUINONE BETA SUBCOMPLEX PRECURSOR FULL ALTNAME COMPLEX SHORT FLAGS HOMOLOG ISOFORM CRA_A I SIMILAR TO CRA_B	Predicted mRNA cap-binding protein related to eIF-4E - truncated at 5 prime	0.31	Rh_micro-2128	26.9	67	215	26
RS-236	85	ATP synthase E chain	met en	RS-236	258	M	*	0.903 5.894 0.012	CYT		9.787	9.66			ExpAA=16.16 First60=16.16 PredHel=0 Topology=o	0						0	7.1	5.9	7.1				9.8 kDa basic protein	1E-037	gi|12007361	158	85	85	89	100	1	1	1	Amblyomma hebraeum	12007361 AAG45155.1 AF316621_1 9.8 196476767 ACG76248.1 67083905 AAY66887.1 215495565 EEC05206.1 91076400 XP_969165.1 H+ 148298748 NP_001091812.1 95102788 ABF51335.1 157124769 XP_001660515.1 AAEL_AAEL009964 94469312 ABF18505.1 108873886 EAT38111.1 56417586 AAV90734.1 118778802 XP_308877.3 AGAP006879-PA 116132559 EAA04251.3 125775485 XP_001358959.1 GA17372 195144508 XP_002013238.1 GL23504 54638700…	KDA BASIC ATP SYNTHASE E CHAIN SIMILAR TO TRANSPORTING SUBUNIT HYPOTHETICAL CONSERVED MITOCHONDRIAL	9.8 kDa basic protein	7E-041	gi|12007361	158	85	85	89
RS-29	149	ATP synthase c-subunit	met en	RS-29	450	M	*	0.246 0.467 0.001	CYT		15.222	10.03			ExpAA=51.40 First60=3.91 PredHel=2 Topology=i88-110o125-147i	2	29.5	10.1	60.4			2	16.8	10.7	3.4				ATP synthase c-subunit	3E-072	gi|29825397	273	149	149	97	100	1	1	1	Dermacentor variabilis	29825397 AAO92282.1 C-SUBUNIT 196476769 ACG76249.1 51011614 AAT92216.1 67083899 AAY66884.1 215505057 EEC14551.1 149286944 ABR23371.1 F1F0-ATP ATP9 187127212 NP_001119658.1 C-SUBUNIT-LIKE 89473744 ABD72684.1 156551904 XP_001606914.1 4 156551906 XP_001606892.1 2 156551908 XP_001606907.1 3 156551910 XP_001606882.1 1 195394561 XP_002055911.1 GJ10646 194142620 EDW59023.1 195112483 XP_002000802.1 GI104…	ATP SYNTHASE C SUBUNIT MITOCHONDRIAL PROTEOLIPID SIMILAR TO ISOFORM	ATP synthase c-subunit	1e-77	Rh_ap-613	281	149	149	100
RS-302	88	NADH dehydrogenase 4L - truncated at 5 prime	met en	RS-302	267	L	*	0.182 0.361 0.001 signal peptide predicted by SignalP	BL		10.557	9.3			ExpAA=58.54 First60=46.35 PredHel=2 Topology=i2-24o34-56i	2	50	11.4	38.6		32	0	1.1	4.5	.				NADH dehydrogenase subunit 4L [Rhipicephalus sanguineus]	3E-029	gi|5835705	130	88	91	70	97	4	1	1	Rhipicephalus sanguineus	5835705 NP_008520.1 ND4L_15045 4L 8474081 O99826.1 NU4LM_RHISA NADH-UBIQUINONE 4164567 AAD05527.1 4731213 AAD28379.1 49619223 YP_044788.1 49387254 BAD24961.1 39653773 NP_945224.1 38678023 BAD03993.1 75373091 ABA19098.1 39656310 NP_945236.1 38678036 BAD04005.1 50812155 YP_054514.1 49659426 BAD27250.1 5835690 NP_008506.1 ND4L_15044 4164552 AAD05513.1 28263058 NP_722571.1 24421106 BAC22589.1 2084339…	NADH DEHYDROGENASE SUBUNIT FULL OXIDOREDUCTASE CHAIN ALTNAME	NADH dehydrogenase 4L	2E-032	gi|4164567	130	88	91	70
RS-326	73	cytochrome oxidase subunit VIIc	met en	RS-326	222	M	*	0.655 2.638 0.005	CYT		8.115	11.4			ExpAA=20.71 First60=13.86 PredHel=1 Topology=i47-66o	1	26	9.6	64.4		7	0	15.1	8.2	4.1				cytochrome oxidase subunit VIIc	2E-029	gi|51011612	131	73	73	84	100	1	1	1	Ixodes pacificus	51011612 AAT92215.1 190702313 ACE75209.1 OXIDASE-LIKE 118104378 XP_429181.2 33339191 AAQ14276.1 AF255352_1 149408429 XP_001509034.1 11B 61213000 Q8SPI1.1 COX7C_MACFA 7C 75056694 Q53CG2.1 COX7C_MACSL 19716072 BAB86809.1 56609191 AAW03185.1 170045651 XP_001850414.1 167868616 EDS31999.1 38604929 Q8SQ80.1 COX7C_PAPHA 19773479 BAB86875.1 73952314 XP_852456.1 56417582 AAV90732.1	CYTOCHROME OXIDASE SUBUNIT VIIC C SIMILAR TO PRECURSOR ZINC FINGER FULL MITOCHONDRIAL ALTNAME POLYPEPTIDE FLAGS	cytochrome oxidase subunit VIIc	1e-35	amby_am-343	141	73	75	94
RS-331	108	cytochrome C oxidase, subunit VIa/COX13, putative	met en	RS-331	327	M	*	0.535 1.194 0.002	BL		12.351	9.67			ExpAA=16.35 First60=16.33 PredHel=1 Topology=o39-58i	1	17.6	36.1	46.3		50	0	8.3	7.4	5.6				cytochrome C oxidase, subunit VIa/COX13, putative	2E-030	gi|215499047	134	107	111	57	96	1	1	1	Ixodes scapularis	215499047 EEC08541.1 COX13 146746652 ABQ43785.1 115965466 XP_001192461.1 91088963 XP_974027.1 CG17280 CG17280-PA 157135376 XP_001656628.1 94468508 ABF18103.1 108881257 EAT45482.1 195121986 XP_002005493.1 GI20495 193910561 EDW09428.1 90820016 ABD98765.1 1 209734560 ACI68149.1 209733996 ACI67867.1 158296406 XP_316821.4 AGAP000851-PA 157015281 EAA12143.4	CYTOCHROME C OXIDASE SUBUNIT VIA MITOCHONDRIAL SIMILAR TO VI A POLYPEPTIDE PRECURSOR	Cytochrome c oxidase, subunit VIa/COX13	2e-53	Der_and-56	200	108	108	84
RS-336	96	F1F0-type ATP synthase subunit G, putative	met en	RS-336	291	M	*	0.786 3.141 0.006	CYT		10.687	9.61			ExpAA=3.71 First60=0.01 PredHel=0 Topology=o	0						0	13.5	7.3	5.2				F1F0-type ATP synthase subunit g	3E-034	gi|67084103	147	96	96	67	100	1	1	1	Ixodes scapularis	67084103 AAY66986.1 F1F0-TYPE 215500010 EEC09504.1 157113596 XP_001652014.1 HYDROGEN-TRANSPORTING G-SUBUNIT 157113598 XP_001652015.1 94468880 ABF18289.1 F1F0-ATP ATP20 108877660 EAT41885.1 108877661 EAT41886.1 118780527 XP_310207.3 AGAP009491-PA 116131118 EAA05846.3 114051097 NP_001040398.1 H+ 95102750 ABF51316.1 170032341 XP_001844040.1 167872326 EDS35709.1 187175299 NP_001119667.1 F0 89473720 A…	ATP SYNTHASE SUBUNIT G MITOCHONDRIAL TRANSPORTING COMPLEX UNKNOWN LETHAL ISOFORM A B C SIMILAR TO DROSOPHILA MELANOGASTER L	F1F0-type ATP synthase subunit g	2E-037	gi|67084103	147	96	96	67
RS-42	221	ATP synthase F0 subunit 6 - from mitochondrial genome	met en	RS-42	666	M	*	0.381 0.723 0.001	BL		26.06	10.72			ExpAA=118.90 First60=23.11 PredHel=5 Topology=o24-46i70-92o96-118i169-191o196-218i	5	49.8	14.9	35.3			0	14.5	1.8	3.6				ATP synthase F0 subunit 6 [Rhipicephalus sanguineus]	1E-106	gi|5835699	388	220	221	90	100	1	1	1	Rhipicephalus sanguineus	5835699 NP_008514.1 ATP6_15045 F0 6 8469126 O99821.1 ATP6_RHISA F-ATPASE 4164561 AAD05521.1 32481105 AAP83944.1 75372072 ABA19091.1 FOF1 SUBUNIT6 49619217 YP_044782.1 49387248 BAD24955.1 39653767 NP_945218.1 38678017 BAD03987.1 25057191 NP_739598.1 24430375 BAC22600.1 39656305 NP_945231.1 38678031 BAD04000.1 5835685 NP_008501.1 ATP6_15044 4164547 AAD05508.1 50812150 YP_054509.1 49659421 BAD27245.…	ATP SYNTHASE SUBUNIT FULL A ALTNAME ATPASE	ATPase 6	1E-109	gi|4164561	388	220	221	90
RS-46	80	NADH dehydrogenase 1 alpha subcomplex	met en	RS-46	243	M	*	0.291 0.589 0.001 signal peptide predicted by SignalP	BL		9.376	9.75			ExpAA=21.81 First60=21.81 PredHel=1 Topology=o15-37i	1	27.5	18.8	53.8		43	1	13.8	5	7.5				NADH dehydrogenase 1 alpha subcomplex	1E-029	gi|172051208	131	81	81	74	100	1	1	1	Ornithodoros coriaceus	172051208 ACB70379.1 1 67083869 AAY66869.1 215490742 EEC00383.1 195355741 XP_002044348.1 GM22495 195496885 XP_002095883.1 GE22660 195592491 XP_002085968.1 GD15069 194130646 EDW52689.1 194181984 EDW95595.1 194197977 EDX11553.1 194876534 XP_001973795.1 GG13156 190655578 EDV52821.1 24668874 NP_730777.1 CG32230 24668878 NP_730778.1 17946189 AAL49135.1 RE56733P 23092641 AAN11411.1 23092642 AAN11412.1 …	NADH DEHYDROGENASE ALPHA SUBCOMPLEX ISOFORM A B	NADH dehydrogenase 1 alpha subcomplex	5e-36	Amby-am-1540	142	81	81	80
RS-48	256	cytochrome c oxidase subunit III	met en	RS-48	768	M	*	0.099 0.211 0.000	BL		30.056	9.3			ExpAA=122.68 First60=33.73 PredHel=6 Topology=o15-32i39-58o78-100i156-178o193-215i236-255o	6	47.3	19.9	32.8			0	15.6	6.3	3.5				cytochrome c oxidase subunit III [Rhipicephalus sanguineus]	1E-142	gi|5835700	506	256	257	94	100	2	1	1	Rhipicephalus sanguineus	5835700 NP_008515.1 COX3_15045 8469211 O99822.1 COX3_RHISA 3 4164562 AAD05522.1 75372496 ABA19094.1 37683081 AAQ98620.1 39653768 NP_945219.1 38678018 BAD03988.1 49619218 YP_044783.1 49387249 BAD24956.1 50812151 YP_054510.1 49659422 BAD27246.1 165932401 YP_001650754.1 160878153 ABX52065.1 25057192 NP_739599.1 24430376 BAC22601.1 39656306 NP_945232.1 38678032 BAD04001.1 18314310 NP_563601.1 1825268…	CYTOCHROME C OXIDASE SUBUNIT III FULL ALTNAME POLYPEPTIDE	cytochrome oxidase 3	1E-145	gi|4164562	506	256	257	94
RS-484	82	cytochrome C oxidase, subunit VIb/COX12, putative	met en	RS-484	249	M	*	0.750 2.583 0.005	CYT		10.028	7.64			ExpAA=0.00 First60=0.00 PredHel=0 Topology=o	0						0	9.8	1.2	3.7				cytochrome C oxidase, subunit VIb/COX12, putative	2E-033	gi|215511020	144	82	82	74	100	1	1	1	Ixodes scapularis	215511020 EEC20473.1 COX12 193692988 XP_001947558.1 LOC768072 30424683 NP_778152.1 LOC67892 26359021 BAC25196.1 26364637 BAC25257.1 28422330 AAH46907.1 1810063B05 54887352 AAH38634.1 62185611 AAH24399.1 148679864 EDL11811.1 110760221 XP_001120348.1 114573249 XP_001152851.1 2 114573247 XP_001152790.1 1 114573245 XP_001152917.1 3 56205977 CAI22930.1 31 117645462 CAL38197.1 117646372 CAL38653.1 5620…	CYTOCHROME C OXIDASE SUBUNIT VIB SIMILAR TO HYPOTHETICAL UNNAMED PRODUCT RIKEN CDNA GENE MOLYBDENUM COFACTOR SYNTHESIS CINNAMON ISOFORM CHROMOSOME OPEN READING FRAME FULL UNCHARACTERIZED HOMOLOG	Cytochrome c oxidase, subunit VIb/COX12	6e-39	Amby-am-1627	152	78	78	83
RS-486	85	ATP synthase E chain	met en	RS-486	258	M	*	0.903 5.894 0.012	CYT		9.778	9.66			ExpAA=16.16 First60=16.16 PredHel=0 Topology=o	0						0	7.1	5.9	7.1				9.8 kDa basic protein	1E-037	gi|12007361	158	85	85	89	100	1	1	1	Amblyomma hebraeum	12007361 AAG45155.1 AF316621_1 9.8 196476767 ACG76248.1 67083905 AAY66887.1 215495565 EEC05206.1 91076400 XP_969165.1 H+ 148298748 NP_001091812.1 95102788 ABF51335.1 157124769 XP_001660515.1 AAEL_AAEL009964 94469312 ABF18505.1 108873886 EAT38111.1 56417586 AAV90734.1 118778802 XP_308877.3 AGAP006879-PA 116132559 EAA04251.3 125775485 XP_001358959.1 GA17372 195144508 XP_002013238.1 GL23504 54638700…	KDA BASIC ATP SYNTHASE E CHAIN SIMILAR TO TRANSPORTING SUBUNIT HYPOTHETICAL CONSERVED MITOCHONDRIAL	9.8 kDa basic protein	7E-041	gi|12007361	158	85	85	89
RS-511	114	NADH-dehydrogenase, putative	met en	RS-511	345	M	*	0.808 3.562 0.007	CYT		13.19	9.25			ExpAA=0.30 First60=0.00 PredHel=0 Topology=o	0						0	4.4	7.9	7				PREDICTED: similar to CG10320 CG10320-PB	1E-020	gi|91087125	102	108	104	48	104	1	1	1	Tribolium castaneum	91087125 XP_975213.1 CG10320 CG10320-PB 215510718 EEC20171.1 NADH-DEHYDROGENASE 170056522 XP_001864067.1 167876164 EDS39547.1 157115043 XP_001652532.1 108877066 EAT41291.1 58393590 XP_320183.2 AGAP012374-PA 55234281 EAA00203.3 20130215 NP_611596.1 161077342 NP_001097399.1 161077344 NP_001097400.1 195346495 XP_002039793.1 GM15849 7291314 AAF46744.1 157400434 ABV53870.1 157400435 ABV53871.1 1578168…	SIMILAR TO CONSERVED HYPOTHETICAL NADH DEHYDROGENASE ISOFORM A B C DROSOPHILA MELANOGASTER	hypothetical secreted protein with poly-histidine domain	1.3	Der_and-353	25	12	153	66
RS-520	96	F1F0-type ATP synthase subunit G, putative	met en	RS-520	291	M	*	0.882 5.284 0.011	CYT		9.534	9.69			ExpAA=4.07 First60=0.02 PredHel=0 Topology=o	0						0	9.4	6.3	5.2				F1F0-type ATP synthase subunit g	1E-027	gi|67084103	125	96	96	60	100	1	1	1	Ixodes scapularis	67084103 AAY66986.1 F1F0-TYPE 215500010 EEC09504.1 114051097 NP_001040398.1 H+ 95102750 ABF51316.1 157113596 XP_001652014.1 HYDROGEN-TRANSPORTING G-SUBUNIT 157113598 XP_001652015.1 94468880 ABF18289.1 F1F0-ATP ATP20 108877660 EAT41885.1 108877661 EAT41886.1 194861949 XP_001969890.1 GG10338 190661757 EDV58949.1 21356001 NP_652035.1 2 06225 116007314 NP_001036353.1 116007316 NP_001036354.1 19476216…	ATP SYNTHASE SUBUNIT G TRANSPORTING MITOCHONDRIAL LETHAL ISOFORM A B C SIMILAR TO DROSOPHILA MELANOGASTER L	F1F0-type ATP synthase subunit g	8E-031	gi|67084103	125	96	96	60
RS-59	154	cytochrome C oxidase subunit Va	met en	RS-59	465	M	*	0.558 1.342 0.003 signal peptide predicted by SignalP	CYT		17.539	5.57			ExpAA=0.01 First60=0.01 PredHel=0 Topology=o	0						2	8.4	3.9	5.8				cytochrome C oxidase subunit Va	2E-067	gi|215503278	257	153	153	81	100	1	1	1	Ixodes scapularis	215503278 EEC12772.1 51011610 AAT92214.1 114153290 ABI52811.1 172051202 ACB70376.1 16306441 AAL17607.1 AF420467_1 91094443 XP_970156.1 156545994 XP_001607639.1 119113263 XP_309490.3 AGAP011159-PA 116131706 EAA05128.4 212515543 EEB17675.1 149689122 ABR27908.1	CYTOCHROME C OXIDASE SUBUNIT VA SIMILAR TO POLYPEPTIDE	Cytochrome c oxidase, subunit Va/COX6	1e-83	Rh_micro-516	301	154	154	96
RS-620	125	cytochrome C oxidase polypeptide Vb	met en	RS-620	378	M	*	0.836 3.981 0.008 signal peptide predicted by SignalP	BL	17-18	14.338	8.88	12.546	7.58	ExpAA=0.00 First60=0.00 PredHel=0 Topology=o	0						0	6.4	7.2	5.6				cytochrome C oxidase polypeptide Vb	1E-051	gi|215501199	204	122	124	77	98	4	4	1	Ixodes scapularis	215501199 EEC10693.1 67083995 AAY66932.1 149287028 ABR23413.1 170037183 XP_001846439.1 167880193 EDS43576.1 157119566 XP_001659427.1 157134235 XP_001663201.1 108870556 EAT34781.1 108875295 EAT39520.1 58386537 XP_314835.2 AGAP008724-PA 55239920 EAA10211.2 194761486 XP_001962960.1 GF14170 190616657 EDV32181.1 195471752 XP_002088166.1 GE13966 38048165 AAR09985.1 CG11015 38048331 AAR10068.1 194174267…	CYTOCHROME C OXIDASE POLYPEPTIDE VB POLYPROTEIN SUBUNIT SIMILAR TO DROSOPHILA MELANOGASTER MITOCHONDRIAL ISOFORM	cytochrome c oxidase polypeptide Vb	2e-70	Rh_micr-457	256	125	125	96
RS-642	142	NADH:ubiquinone oxidoreductase, putative	met en	RS-642	429	M	*	0.604 1.494 0.003	CYT		16.894	9.18			ExpAA=0.01 First60=0.00 PredHel=0 Topology=o	0						5	10.6	7	7.7				NADH:ubiquinone oxidoreductase, putative	2E-057	gi|215492875	224	134	140	73	96	3	4	1	Ixodes scapularis	215492875 EEC02516.1 91085133 XP_969714.1 AGAP008653-PA 157115311 XP_001658194.1 108883517 EAT47742.1 195437282 XP_002066569.1 GK24493 194162654 EDW77555.1 194771000 XP_001967567.1 GF20596 190615068 EDV30592.1 118785572 XP_314752.3 116127798 EAA10156.3 125984440 XP_001355984.1 GA16708 195161370 XP_002021541.1 GL26457 54644302 EAL33043.1 194103341 EDW25384.1 170065328 XP_001867893.1 1 12 167882410…	NADH UBIQUINONE OXIDOREDUCTASE SIMILAR TO DEHYDROGENASE ALPHA SUBCOMPLEX SUBUNIT	NADH:ubiquinone oxidoreductase, B17.2 subunit	3e-81	Rh_micro-1394	293	142	142	92
RS-675	123	NADH ubiquinone oxidoreductase subunit, putative	met en	RS-675	372	M	*	0.722 2.394 0.005	CYT		13.744	9.33			ExpAA=0.00 First60=0.00 PredHel=0 Topology=o	0						0	11.4	7.3	8.1				NADH ubiquinone oxidoreductase subunit, putative	1E-045	gi|215492175	185	123	125	69	98	5	1	1	Ixodes scapularis	215492175 EEC01816.1 91083249 XP_974018.1 CG8680 CG8680-PA 212508026 EEB11845.1 NADH-UBIQUINONE 13 KDA-A 193688233 XP_001945136.1 187023363 CAP37481.1 CBG20477 170577191 XP_001893917.1 158599786 EDP37249.1 156547609 XP_001603441.1 48104474 XP_395789.1 156398040 XP_001637997.1 156225114 EDO45934.1 195147482 XP_002014708.1 GL19319 194106661 EDW28704.1	NADH UBIQUINONE OXIDOREDUCTASE SUBUNIT SIMILAR TO HYPOTHETICAL PROBABLE MITOCHONDRIAL PRECURSOR	hypothetical conserved protein	1e-66	Rh_micro-2457	244	123	127	89
RS-681	58	Mitochondrial ATP synthase epsilon chain. This family constitutes the mitochondrial ATP synthase epsilon subunit.	met en	RS-681	177	M	*	0.737 2.806 0.006	BL		6.378	10.09			ExpAA=0.20 First60=0.20 PredHel=0 Topology=i	0						1	20.7	3.4	1.7				conserved hypothetical protein	3E-014	gi|215507774	80.9	57	55	70	104	1	1	1	Ixodes scapularis	215507774 EEC17228.1 67083923 AAY66896.1 STUNTED-LIKE 172051130 ACB70340.1 F1F0-ATP 195403211 XP_002060188.1 GJ18479 194141032 EDW57458.1 17864256 NP_524682.1 194894162 XP_001978021.1 GG19366 195355447 XP_002044203.1 GM22520 195479017 XP_002100734.1 GE16014 195553727 XP_002076729.1 GD24676 7293142 AAF48526.1 17945453 AAL48780.1 RE19513P 17946671 AAL49366.1 RH48911P 190649670 EDV46948.1 194129492 …	CONSERVED HYPOTHETICAL MITOCHONDRIAL SYNTHASE SUBUNIT EPSILON STUNTED ISOFORM A ATP CHAIN	stunted-like	5e-26	Rh_micro-2732	109	58	58	94
RS-702	125	cytochrome C oxidase polypeptide Vb	met en	RS-702	378	M	*	0.845 4.162 0.008 signal peptide predicted by SignalP	BL	17-18	14.333	8.85	12.55	7.6	ExpAA=0.00 First60=0.00 PredHel=0 Topology=o	0						0	6.4	8	6.4				cytochrome C oxidase polypeptide Vb	3E-052	gi|215501199	207	120	124	80	97	6	6	1	Ixodes scapularis	215501199 EEC10693.1 67083995 AAY66932.1 149287028 ABR23413.1 170037183 XP_001846439.1 167880193 EDS43576.1 157119566 XP_001659427.1 157134235 XP_001663201.1 108870556 EAT34781.1 108875295 EAT39520.1 58386537 XP_314835.2 AGAP008724-PA 55239920 EAA10211.2 194761486 XP_001962960.1 GF14170 190616657 EDV32181.1 195118826 XP_002003937.1 GI20346 193914512 EDW13379.1 195471752 XP_002088166.1 GE13966 380…	CYTOCHROME C OXIDASE POLYPEPTIDE VB POLYPROTEIN SUBUNIT SIMILAR TO DROSOPHILA MELANOGASTER	cytochrome c oxidase polypeptide Vb	1e-73	Amby-am-899	268	125	125	99
RS-713	94	cytochrome oxidase subunit VIIc	met en	RS-713	285	M	*	0.722 3.246 0.006	CYT		9.814	11.31			ExpAA=19.01 First60=12.87 PredHel=1 Topology=i45-67o	1	23.4	28.7	47.9		27	1	10.6	9.6	4.3				cytochrome oxidase subunit VIIc	2E-028	gi|51011612	127	72	73	83	99	1	1	1	Ixodes pacificus	51011612 AAT92215.1 190702313 ACE75209.1 OXIDASE-LIKE 118104378 XP_429181.2 149408429 XP_001509034.1 11B 33339191 AAQ14276.1 AF255352_1 197127877 ACH44375.1 197127878 ACH44376.1 197127879 ACH44377.1 197127880 ACH44378.1 73952314 XP_852456.1 28461285 NP_787025.1 117126 P00430.3 COX7C_BOVIN 7C 1947041 AAC48719.1 6015488 CAB57793.1 58760356 AAW82088.1 74354881 AAI02264.1 61213000 Q8SPI1.1 COX7C_MACF…	CYTOCHROME OXIDASE SUBUNIT VIIC C SIMILAR TO ZINC FINGER PRECURSOR POLYPEPTIDE MITOCHONDRIAL FULL ALTNAME VIIIA FLAGS	Cytochrome c oxidase, subunit VIIc/COX8	6e-37	Amb_caj-1052	145	72	75	98
RS-714	154	cytochrome c oxidase subunit Va	met en	RS-714	465	M	*	0.542 1.238 0.002	CYT		17.525	5.31			ExpAA=0.03 First60=0.03 PredHel=0 Topology=o	0						1	5.8	5.2	5.8				cytochrome c oxidase subunit Va	2E-067	gi|114153290	257	154	153	80	101	1	1	1	Argas monolakensis	114153290 ABI52811.1 51011610 AAT92214.1 215503278 EEC12772.1 172051202 ACB70376.1 16306441 AAL17607.1 AF420467_1 119113263 XP_309490.3 AGAP011159-PA 116131706 EAA05128.4 91094443 XP_970156.1 156545994 XP_001607639.1 157108055 XP_001650058.1 65306526 AAY41836.1 94468576 ABF18137.1 108868597 EAT32822.1 149689122 ABR27908.1	CYTOCHROME C OXIDASE SUBUNIT VA SIMILAR TO POLYPEPTIDE SECRETED PRECURSOR MITOCHONDRIAL	cytochrome c oxidase subunit Va	2e-79	Der_and-132	287	154	154	90
RS-80	82	ubiquinol-cytochrome C reductase complex	met en	RS-80	249	M	*	0.835 3.869 0.008	CYT		9.674	9.93			ExpAA=9.75 First60=8.14 PredHel=0 Topology=o	0						0	6.1	7.3	6.1				ubiquinol-cytochrome C reductase complex	5E-033	gi|67083961	143	82	82	80	100	1	1	1	Ixodes scapularis	67083961 AAY66915.1 UBIQUINOL-CYTOCHROME 215499653 EEC09147.1 114153194 ABI52763.1 QCR8 91080173 XP_970371.1 195014188 XP_001983976.1 GH16188 193897458 EDV96324.1 194871951 XP_001972937.1 GG13618 190654720 EDV51963.1 21355243 NP_648985.1 CG7580 195328392 XP_002030899.1 GM25702 195591082 XP_002085272.1 GD14709 7293979 AAF49336.1 21064055 AAM29257.1 AT13736P 194119842 EDW41885.1 194197281 EDX10857.…	C REDUCTASE COMPLEX UBIQUINOL CYTOCHROME SUBUNIT SIMILAR TO	Ubiquinol cytochrome c reductase, subunit QCR8	9e-43	Der_and-116	164	82	82	92
RS-823	166	ATP synthase H+ transporting, mitochondrial F1 complex, delta subunit precursor	met en	RS-823	501	M	*	0.676 1.933 0.004	CYT		17.804	5.4			ExpAA=0.30 First60=0.00 PredHel=0 Topology=o	0						0	13.9	4.2	6				ATP synthase H+ transporting, mitochondrial F1 complex, delta subunit precursor	1E-070	gi|67083949	268	166	166	80	100	1	1	1	Ixodes scapularis	67083949 AAY66909.1 H+ F1 215496543 EEC06183.1 126697378 ABO26646.1 196008285 XP_002114008.1 190583027 EDV23098.1 157129671 XP_001655448.1 108882049 EAT46274.1 157129669 XP_001655447.1 108882048 EAT46273.1 170052873 XP_001862419.1 167873641 EDS37024.1 158297424 XP_317657.4 AGAP007841-PA 157015188 EAA12214.5 91081977 XP_968285.1 156554138 XP_001599025.1 1	ATP SYNTHASE TRANSPORTING MITOCHONDRIAL COMPLEX DELTA SUBUNIT PRECURSOR CHAIN EXPRESSED HYPOTHETICAL SIMILAR TO	Mitochondrial F1F0-ATP synthase, subunit delta/ATP16	7e-87	Rh_micro-1106	312	166	166	96
RS-89	312	NADH dehydrogenase 2 from mitochondrial genome - truncated at 3 prime	met en	RS-89	936	M		0.103 0.225 0.000 signal peptide predicted by SignalP	SIG	18-19	37.12	10.3	35.117	10.3	ExpAA=189.62 First60=36.52 PredHel=8 Topology=i5-27o47-69i76-98o132-149i179-196o223-245i252-274o294-311i	8	51.6	32.4	16			0	12.5	1.3	2.2				NADH dehydrogenase subunit 2 [Rhipicephalus sanguineus]	1E-140	gi|5835695	502	312	313	79	100	1	1	1	Rhipicephalus sanguineus	5835695 NP_008510.1 ND2_15045 2 8473787 O99817.1 NU2M_RHISA NADH-UBIQUINONE 4164557 AAD05517.1 49619213 YP_044778.1 49387244 BAD24951.1 49387240 BAD24949.1 39653763 NP_945214.1 38678013 BAD03983.1 39656301 NP_945227.1 38678027 BAD03996.1 25057187 NP_739594.1 24430371 BAC22596.1 50812146 YP_054505.1 49659417 BAD27241.1 5835681 NP_008497.1 ND2_15044 4164543 AAD05504.1 111548612 BAF02757.1 111548615…	NADH DEHYDROGENASE SUBUNIT FULL OXIDOREDUCTASE CHAIN ALTNAME	NADH dehydrogenase 2	1E-143	gi|4164557	502	312	313	79
RS-978	73	cytochrome oxidase subunit VIIc	met en	RS-978	222	M	*	0.671 2.696 0.005	CYT		7.959	11.39			ExpAA=21.00 First60=13.43 PredHel=1 Topology=i49-71o	1	30.1	2.7	67.1	1	2	0	15.1	8.2	4.1				cytochrome oxidase subunit VIIc	2E-028	gi|51011612	127	73	73	83	100	1	1	1	Ixodes pacificus	51011612 AAT92215.1 190702313 ACE75209.1 OXIDASE-LIKE 118104378 XP_429181.2 33339191 AAQ14276.1 AF255352_1 149408429 XP_001509034.1 11B 61213000 Q8SPI1.1 COX7C_MACFA 7C 75056694 Q53CG2.1 COX7C_MACSL 19716072 BAB86809.1 56609191 AAW03185.1 170045651 XP_001850414.1 167868616 EDS31999.1 38604929 Q8SQ80.1 COX7C_PAPHA 19773479 BAB86875.1 73952314 XP_852456.1 110773269 XP_001120568.1	CYTOCHROME OXIDASE SUBUNIT VIIC C SIMILAR TO PRECURSOR ZINC FINGER FULL MITOCHONDRIAL ALTNAME POLYPEPTIDE FLAGS HYPOTHETICAL	cytochrome oxidase subunit VIIc	1e-34	amby_am-343	137	73	75	93
RS-990	61	NADH dehydrogenase	met en	RS-990	186	M	*	0.888 5.361 0.011 signal peptide predicted by SignalP	BL	27-28	6.981	10.11	4.12	9.3	ExpAA=17.97 First60=17.97 PredHel=1 Topology=i13-30o	1	27.9	50.8	21.3		31	0	11.5	6.6	8.2				conserved hypothetical protein	2E-012	gi|215501353	74.7	60	62	58	97	3	2	1	Ixodes scapularis	215501353 EEC10847.1 118788550 XP_555840.2 AGAP000849-PA 116126160 EAL39756.2 47224569 CAG03553.1 189235998 XP_001812736.1 170060794 XP_001865958.1 167879139 EDS42522.1 157136210 XP_001656775.1 157136212 XP_001656776.1 108881043 EAT45268.1 108881044 EAT45269.1 209732652 ACI67195.1 1 209735720 ACI68729.1 209737492 ACI69615.1 221219076 ACM08199.1 221219144 ACM08233.1 28461245 NP_787003.1 7KDA 252 C…	CONSERVED HYPOTHETICAL UNNAMED PRODUCT SIMILAR TO NADH DEHYDROGENASE BETA SUBCOMPLEX SUBUNIT UBIQUINONE FULL ALTNAME OXIDOREDUCTASE MNLL COMPLEX SHORT	5'-nucleotidase, ecto - truncated at 5 prime	17	Rh_micro-5917	21.2	59	312	32
RS-743	88	Acyl-CoA-binding protein	met lip	RS-743	267	M	*	0.795 3.320 0.007	CYT		10.18	7.75			ExpAA=0.00 First60=0.00 PredHel=0 Topology=o	0						0	9.1	5.7	3.4				diazepam binding inhibitor, putative [Aedes aegypti]	8E-026	gi|157121092	119	86	87	63	99	1	1	1	Aedes aegypti	157121092 XP_001659821.1 108874714 EAT38939.1 91090704 XP_974824.1 163869628 ABY47892.1 ACYL-COA 156551888 XP_001605849.1 ENSANGP00000031876 62529856 AAX85200.1 DIAZEPAM-BINDING 48096664 XP_394745.1 CG8498-PA 156551890 XP_001605875.1 170052094 XP_001862065.1 167873090 EDS36473.1 125978607 XP_001353336.1 GA21218 54642090 EAL30839.1 195428773 XP_002062440.1 GK16653 194158525 EDW73426.1	DIAZEPAM BINDING INHIBITOR SIMILAR TO	Acyl-CoA-binding protein	3e-47	Rh_micro-952	179	88	88	96
RS-63	69	p8 nuclear protein	nr	RS-63	210	M	*	0.895 5.548 0.011	CYT		8.21	9.16			ExpAA=0.00 First60=0.00 PredHel=0 Topology=o	0						0	14.5	7.2	1.4	1 | 32 GKQRSKR|EV 0.874 *ProP* |			p8 nuclear protein	5E-031	gi|215498226	136	68	69	88	99	1	1	1	Ixodes scapularis	215498226 EEC07720.1 P8 67083903 AAY66886.1 149287022 ABR23410.1 91089127 XP_966864.1 CG6770 CG6770-PA 149898814 ABR27869.1 DNA-BINDING 194861406 XP_001969777.1 GG10281 190661644 EDV58836.1 194766015 XP_001965120.1 GF23497 190617730 EDV33254.1 24583803 NP_609539.1 195350973 XP_002042011.1 GM26395 195472289 XP_002088433.1 GE12490 195578655 XP_002079179.1 GD22138 7297905 AAF53151.1 33328827 AAQ0982…	NUCLEAR SIMILAR TO	p8 nuclear protein	5e-39	Rh_ap-1329	152	69	69	100
RS-328	111	signal recognition particle 14 kD protein, putative	pe	RS-328	336	M	*	0.240 0.520 0.001	CYT		12.491	10			ExpAA=0.00 First60=0.00 PredHel=0 Topology=o	0						2	12.6	4.5	6.3				signal recognition particle 14 kD protein, putative	3E-052	gi|215506508	207	111	111	91	100	1	1	1	Ixodes scapularis	215506508 EEC16002.1 14 198420353 XP_002128042.1 14KDA 55742448 NP_001006889.1 50604187 AAH77688.1 89267466 CAJ83595.1 SRP14 125858670 AAI29773.1 LOC100037226 147905706 NP_001090278.1 LOC779186 67678109 AAH97760.1 MGC115450 126697416 ABO26665.1 197127566 ACH44064.1 4 57529956 NP_001006478.1 53136280 CAG32500.1 109080614 XP_001092939.1 1 109080608 XP_001093272.1	SIGNAL RECOGNITION PARTICLE KD SIMILAR TO HOMOLOGOUS ALU RNA BINDING NOVEL HYPOTHETICAL KDA VARIANT ISOFORM	hypothetical secreted protein	0.95	Amby-am-230	25.4	21	212	42
RS-498	78	Signal recognition particle, subunit Srp9	pe	RS-498	237	M	*	0.732 2.456 0.005	CYT		9.364	9.26			ExpAA=0.00 First60=0.00 PredHel=0 Topology=o	0						0	12.8	1.3	1.3				signal recognition particle, subunit Srp9, putative	2E-036	gi|215503889	154	78	78	93	100	1	1	1	Ixodes scapularis	215503889 EEC13383.1 SRP9 219505582 XP_002248948.1 BRAFLDRAFT_274292 210082903 EEA31555.1 115768080 XP_001178791.1 47215826 CAF96789.1 209735188 ACI68463.1 9 60691760 AAX30590.1 SJCHGC05368 41055367 NP_957390.1 29436534 AAH49522.1 209735674 ACI68706.1 209738078 ACI69908.1 221219666 ACM08494.1 209737652 ACI69695.1 209736610 ACI69174.1	SIGNAL RECOGNITION PARTICLE SUBUNIT HYPOTHETICAL UNNAMED PRODUCT KDA	Signal recognition particle, subunit Srp9	2e-40	Rh_ap-983	157	78	78	98
RS-91	172	signal peptidase, putative - truncated at 5 prime	pe	RS-91	519	A	*	0.196 0.389 0.001 signal peptide predicted by SignalP	SIG	24-25	19.477	7.04	16.977	7.03	ExpAA=22.31 First60=20.89 PredHel=1 Topology=o4-26i	1	12.8	2.3	84.9		146	3	14.5	5.2	1.7				probable microsomal signal peptidase 22 kDa subunit [Ixodes scapularis]	3E-084	gi|67084067	313	172	179	83	96	8	1	1	Ixodes scapularis	67084067 AAY66968.1 22 215493409 EEC03050.1 212515337 EEB17499.1 23 91080939 XP_974274.1 3 110767674 XP_001122788.1 SPC22 148298671 NP_001091763.1 95102772 ABF51327.1 195394487 XP_002055874.1 GJ10623 194142583 EDW58986.1 195108489 XP_001998825.1 GI23418 193915419 EDW14286.1 157112284 XP_001657476.1 94468448 ABF18073.1 108883749 EAT47974.1 219496186 XP_002244720.1 BRAFLDRAFT_131547 210087441 EEA35…	PROBABLE MICROSOMAL SIGNAL PEPTIDASE KDA SUBUNIT KD SIMILAR TO COMPLEX SPASE HYPOTHETICAL	Signal peptidase complex subunit	3e-98	Rh_ap-7164	350	172	179	98
RS-279	198	thioredoxin peroxidase - truncated at 5 prime	pm	RS-279	597	D	*	0.722 2.519 0.005	CYT		22.286	5.67			ExpAA=9.43 First60=9.43 PredHel=0 Topology=o	0						2	10.1	7.1	6.6				alkyl hydroperoxide reductase, thiol specific antioxidant, putative	1E-098	gi|215505794	362	195	221	87	88	26	1	1	Ixodes scapularis	215505794 EEC15288.1 149287010 ABR23404.1 126697356 ABO26635.1 2 195447650 XP_002071309.1 GK25196 194167394 EDW82295.1 194768002 XP_001966103.1 GF19402 190622988 EDV38512.1 121543961 ABM55645.1 195133642 XP_002011248.1 GI16105 193907223 EDW06090.1 194895565 XP_001978284.1 GG17772 190649933 EDV47211.1 66548188 XP_393445.2 1 CG1633-PA 58377838 XP_308081.2 THIOREDOXIN-DEPENDENT AGAP011054-PA 5524617…	ALKYL HYDROPEROXIDE REDUCTASE THIOL SPECIFIC ANTIOXIDANT THIOREDOXIN PEROXIDASE CYTOSOLIC SIMILAR TO ISOFORM A	Alkyl hydroperoxide reductase, thiol specific antioxidant	1e-114	Rh_ap-2602	404	197	197	97
RS-310	165	cyclophilin A	pm	RS-310	498	M	*	0.271 0.507 0.001	CYT		17.479	8.36			ExpAA=0.00 First60=0.00 PredHel=0 Topology=o	0						0	13.9	14.5	4.2				cyclophilin A	5E-077	gi|189339121	289	155	188	87	82	1	1	1	Haemaphysalis longicornis	189339121 BAG41813.1 156536889 XP_001607048.1 PEPTIDYL-PROLYL CIS-TRANS 2 156536891 XP_001607038.1 1 121543595 ABM55516.1 156550663 XP_001605203.1 215502877 EEC12371.1 215259805 ACJ64394.1 157130325 XP_001655662.1 108871914 EAT36139.1 94468418 ABF18058.1 189014678 ACD69575.1 ISOMERASE-1 189014680 ACD69576.1 193605850 XP_001945103.1 CG9916-PA	CYCLOPHILIN A SIMILAR TO ISOMERASE ISOFORM F PPIF CYCLOPHYLIN	Cyclophilin type peptidyl-prolyl cis-trans isomerase	6e-93	Rh_ap-1998	332	165	165	96
RS-39	220	glutathione S-transferase, putative	pm	RS-39	663	M	*	0.742 2.684 0.005	CYT		25.279	8.75			ExpAA=0.01 First60=0.00 PredHel=0 Topology=o	0						0	8.6	7.3	5.9				glutathione S-transferase, putative	1E-078	gi|215504275	296	216	220	61	98	4	5	1	Ixodes scapularis	215504275 EEC13769.1 S-TRANSFERASE 51011500 AAT92159.1 2 19848969 AAL99403.1 AF366931_1 196476641 ACG76188.1 215501798 EEC11292.1 215500076 EEC09570.1 215501797 EEC11291.1 215500074 EEC09568.1 215503488 EEC12982.1 215508883 EEC18337.1	GLUTATHIONE	glutathione S-transferase 2	1e-124	Rh_ap-1560	436	220	220	94
RS-439	111	golgi vesicular membrane trafficking protein p18	pm	RS-439	336	M	*	0.936 6.691 0.013	CYT		12.584	9.47			ExpAA=20.08 First60=0.00 PredHel=1 Topology=i89-108o	1	17.1	2.7	80.2	1	3	0	14.4	7.2	0.9				golgi vesicular membrane trafficking protein p18	4E-045	gi|215510644	183	110	107	83	103	1	1	1	Ixodes scapularis	215510644 EEC20097.1 P18 67083881 AAY66875.1 114153216 ABI52774.1 219458940 XP_002227190.1 BRAFLDRAFT_125614 210105275 EEA53288.1 219461795 XP_002228609.1 BRAFLDRAFT_60275 210103885 EEA51915.1 126343225 XP_001377175.1 BET1 91092516 XP_969661.1 CG14084 CG14084-PA 149643065 NP_001092627.1 1 148877424 AAI46172.1 156541564 XP_001600460.1 ENSANGP00000016675 50732499 XP_418664.1	GOLGI VESICULAR MEMBRANE TRAFFICKING HYPOTHETICAL SIMILAR TO HOMOLOG BLOCKED EARLY IN TRANSPORT	golgi vesicular membrane trafficking protein p18	2E-047	gi|67083881	180	110	107	81
RS-684	37	putative oligosaccharyltransferase subunit	pm	RS-684	114	M	*		BL	25-26	3.983	6.51	1.406	8.51	ExpAA=22.47 First60=22.47 PredHel=1 Topology=i7-29o	1	59.5	21.6	18.9		8	0	10.8	2.7	2.7				putative oligosaccharyltransferase subunit	8E-012	gi|196476681	72.8	37	37	97	100	1	1	1	Amblyomma americanum	196476681 ACG76206.1 67084023 AAY66946.1 147905586 NP_001082190.1 P11F3 17976971 BAB79592.1 149633096 XP_001509875.1 HCG23722 126303565 XP_001380326.1 119621053 EAX00648.1 109102372 XP_001088436.1 CG33774-PA 76629994 XP_874312.1 124378005 NP_077780.3 DOLICHYL-DIPHOSPHOOLIGOSACCHARIDE--PROTEIN 4 197927401 NP_001128162.1 197927403 NP_001128163.1 197927406 NP_001128164.1 197927408 NP_001128165.1 109…	OLIGOSACCHARYLTRANSFERASE SUBUNIT SIMILAR TO GLYCOSYLTRANSFERASE FULL UNNAMED PRODUCT RIKEN CDNA GENE ISOFORM CRA_A VARIANT	putative oligosaccharyltransferase subunit	5e-15	Der_and-203	72.8	37	37	97
RS-69	127	salivary selenoprotein M precursor with Golgi retention signal	pm	RS-69	384	M	*	0.369 0.755 0.002 signal peptide predicted by SignalP	SIG	17-18	14.542	4.71	12.811	4.64	ExpAA=0.00 First60=0.00 PredHel=0 Topology=o	0						0	6.3	7.1	4.7				salivary selenoprotein M precursor	1E-037	gi|67083573	158	117	129	69	91	2	1	1	Ixodes scapularis	67083573 AAY66722.1 115291344 ABI93178.1 91090266 XP_970337.1 156542755 XP_001600851.1 71467677 CAI44701.1 212274308 NP_001085717.2 190358766 Q6GP98.2 157388999 NP_840071.2 172046122 Q802G7.2 29648551 AAO86698.1 74213734 BAE43327.1 17975597 NP_536355.1 189034058 Q8WWX9.3 17223709 AAK95397.1 34783335 AAH30236.1 34784770 AAH13421.1 45786085 AAH68004.1	SALIVARY SELENOPROTEIN M PRECURSOR SIMILAR TO SELM_XENLA FULL SHORT SELM FLAGS SELM_DANRE UNNAMED PRODUCT SELM_HUMAN	salivary selenoprotein M precursor	3e-65	Rh_ap-379	240	127	127	93
RS-878	244	Protein disulfide isomerase (prolyl 4-hydroxylase beta subunit)	pm	RS-878	735	M	*	0.740 2.694 0.005 signal peptide predicted by SignalP	SIG	19-20	26.789	7.64	24.709	6.71	ExpAA=2.65 First60=2.65 PredHel=0 Topology=o	0						4	12.7	6.1	3.7				secreted protein, putative	3E-092	gi|215499012	341	234	244	74	96	12	11	1	Ixodes scapularis	215499012 EEC08506.1 196476671 ACG76201.1 ERP29 212510717 EEB13839.1 156544624 XP_001604220.1 193678927 XP_001951008.1 219472584 XP_002233751.1 BRAFLDRAFT_283036 210098594 EEA46701.1 219436829 XP_002216192.1 BRAFLDRAFT_264882 210116707 EEA64450.1 110751310 XP_001120162.1 CG7225-PA 118098539 XP_415173.2 67476967 P81628 ERP29_CHICK 53135086 CAG32394.1	SECRETED ENDOPLASMIC RETICULUM HYPOTHETICAL SIMILAR TO WINDBEUTEL	hypothetical conserved secreted protein	1e-122	Rh_ap-644	430	244	243	90
RS-99	163	glycosyltransferase, putative	pm	RS-99	492	M	*	0.617 1.488 0.003	CYT		17.678	5.33			ExpAA=0.04 First60=0.02 PredHel=0 Topology=o	0						1	15.3	8	3.7				glycosyltransferase, putative	4E-074	gi|215500022	279	163	164	84	99	1	1	1	Ixodes scapularis	215500022 EEC09516.1 47225283 CAG09783.1 26326577 BAC27032.1 112292490 AAI21824.1 28 2 148683445 EDL15392.1 MCG145726 110645892 AAI19773.1 28893089 NP_796104.1 1-LIKE 26325034 BAC26271.1 13385754 NP_080523.1 1 12852844 BAB29554.1 81905638 Q9D8C3.1 ALG13_MOUSE UDP-N-ACETYLGLUCOSAMINE ALG13 DOMAIN-CONTAINING 12842180 BAB25504.1 26354244 BAC40750.1 126540764 CAM45936.1 ASPARAGINE-LINKED 13 S. 148682…	GLYCOSYLTRANSFERASE UNNAMED PRODUCT DOMAIN CONTAINING FULL TRANSFERASE SUBUNIT HOMOLOG ALTNAME GLYCOSYLATION CEREVISIAE ISOFORM CRA_C CRA_B SIMILAR TO HYPOTHETICAL	Predicted glycosyltransferase	6e-87	Rh_micro-958	312	163	163	96
RS-242	73	Ubiquitin-like protein	prot	RS-242	222	M	*	0.821 3.710 0.007	CYT		8.634	7.76			ExpAA=0.00 First60=0.00 PredHel=0 Topology=o	0						0	8.2	5.5	.				hypothetical protein BRAFLDRAFT_124729 [Branchiostoma floridae]	5E-034	gi|219453361	146	73	73	89	100	1	1	1	Branchiostoma floridae	219453361 XP_002224418.1 BRAFLDRAFT_124729 219496140 XP_002244698.1 BRAFLDRAFT_116425 210087419 EEA35796.1 210108104 EEA56018.1 212509184 EEB12652.1 221109132 XP_002157117.1 CG3450-PA 91078218 XP_969246.1 148227592 NP_001089053.1 UBL5 57870140 AAH89084.1 186972136 NP_001119591.1 UBIQUITIN-LIKE 5 134023998 AAI35840.1 110645764 AAI18888.1 170284687 AAI61316.1 161671302 ABX75503.1 126322897 XP_00136…	HYPOTHETICAL CONSERVED SIMILAR TO UBIQUITIN LIKE BEACON HOMO SAPIENS	Endoplasmic reticulum glucose-regulated protein (GRP94/endoplasmin), HSP90	2	Rh_ap-291	24.3	41	784	34
RS-900	148	ubiquitin-conjugating enzyme	prot	RS-900	447	M	*	0.719 2.399 0.005	CYT		16.36	7.64			ExpAA=0.00 First60=0.00 PredHel=0 Topology=o	0						1	13.5	3.4	9.5				effete [Drosophila melanogaster]	2E-062	gi|24646906	241	148	147	80	101	1	1	1	synthetic construct	24646906 NP_731941.1 187117170 NP_001119686.1 58381090 XP_310998.2 AGAP000145-PA 91077526 XP_970430.1 UBIQUITIN-CONJUGATING E2-17 UBIQUITIN-PROTEIN 156550189 XP_001605481.1 157134117 XP_001663154.1 E2 194743322 XP_001954149.1 GF18131 194900836 XP_001979961.1 GG21088 195061220 XP_001995948.1 GH14086 195113175 XP_002001144.1 GI10619 195143851 XP_002012910.1 GL23670 195328929 XP_002031164.1 GM25828 …	EFFETE SIMILAR TO ENZYME KDA LIGASE UBIQUITIN CARRIER EFF FULL ALTNAME PDB A CHAIN CRYSTALLOGRAPHIC STRUCTURE CONJUGATING FROM CAENORHABDITIS ELEGANS FUNCTIONAL EVOLUTIONARY SIGNIFICANCE LETHAL FAMILY MEMBER HYPOTHETICAL CONFIRMED BY TRANSCRIPT EVIDENCE BRIGGSAE	Ubiquitin-protein ligase	7e-66	Rh_micro-2330	242	148	147	81
RS-902	169	ubiquitin protein ligase, putative - truncated at 5 prime	prot	RS-902	510	L	*	0.733 2.352 0.005	CYT		18.454	5.3			ExpAA=0.16 First60=0.02 PredHel=0 Topology=o	0						2	10.1	4.7	7.1				PREDICTED: similar to Ubiquitin conjugating enzyme 4 CG8284-PA	1E-077	gi|110748673	291	169	199	81	85	31	1	1	Apis mellifera	110748673 XP_001120470.1 4 CG8284-PA 215498488 EEC07982.1 156553415 XP_001599342.1 UBIQUITIN-CONJUGATING E2-25KD 189235252 XP_971328.2 ENZYME-LIKE 169234708 NP_001108475.1 18700471 BAB85203.1 22474521 BAC10625.1 193661971 XP_001947899.1 195015448 XP_001984204.1 GH16318 193897686 EDV96552.1 195376971 XP_002047266.1 GJ12033 194154424 EDW69608.1 24661830 NP_524010.2 195490732 XP_002093264.1 GE20867 …	SIMILAR TO UBIQUITIN CONJUGATING ENZYME LIGASE FULL KDA ALTNAME CARRIER	Ubiquitin-protein ligase	3e-94	Rh_micro-4780	337	169	199	96
RS-104	151	40S ribosomal protein S13	ps	RS-104	456	M	*	0.814 3.609 0.007	CYT		17.277	10.58			ExpAA=0.00 First60=0.00 PredHel=0 Topology=o	0						1	11.9	6	4.6				40S ribosomal protein S13	8E-079	gi|67084039	295	151	151	97	100	1	1	1	Ixodes scapularis	67084039 AAY66954.1 40S S13 114153108 ABI52720.1 47211519 CAF90315.1 124300811 BAF45901.1 61369380 AAX43326.1 4506685 NP_001008.1 13386034 NP_080809.1 39930505 NP_569116.1 49169798 NP_001001783.1 70778778 NP_001020513.1 55635357 XP_508306.1 73988612 XP_852037.1 1 73988614 XP_864902.1 2 82918165 XP_894950.1 82918971 XP_913564.1 109107163 XP_001086088.1 109467936 XP_001053043.1 149257465 XP_0014798…	RIBOSOMAL UNNAMED PRODUCT HYPOTHETICAL SIMILAR TO ISOFORM FULL CRA_C CRA_B VARIANT ORF	40S ribosomal protein S13	4e-84	Rh_micro-1412	303	151	151	100
RS-107	156	40S ribosomal protein S10, putative	ps	RS-107	471	M	*	0.706 2.490 0.005	CYT		18.087	9.8			ExpAA=0.00 First60=0.00 PredHel=0 Topology=o	0						0	8.3	7.7	7.7				40S ribosomal protein S10 [Ixodes scapularis]	4E-085	gi|67083793	316	156	156	96	100	1	1	1	Ixodes scapularis	67083793 AAY66831.1 40S S10 215510984 EEC20437.1 149287004 ABR23401.1 172051244 ACB70397.1 62083437 AAX62443.1 20140136 Q962R9.1 RS10_SPOFR 15213808 AAK92179.1 AF400207_1 50344474 CAH04323.1 S10E 50344476 CAH04324.1 56462194 AAV91380.1 1 91080573 XP_967221.1 121512010 ABM55456.1	RIBOSOMAL FULL SIMILAR TO ISOFORM	ribosomal protein 1	4e-91	Rh_ap-777	326	156	156	100
RS-108	105	60S ribosomal protein L44, putative	ps	RS-108	318	M	*	0.792 3.877 0.008	CYT		12.535	10.63			ExpAA=0.00 First60=0.00 PredHel=0 Topology=i	0						0	7.6	8.6	2.9				60S ribosomal protein L44	2E-057	gi|149287034	224	105	105	100	100	1	1	1	Ornithodoros parkeri	149287034 ABR23416.1 60S L44 51011508 AAT92163.1 67083897 AAY66883.1 215506089 EEC15583.1 114153164 ABI52748.1 166952325 ABZ04245.1 RPL36A 160552269 ABX44840.1 221111979 XP_002161180.1 158187804 ABW23191.1 156376660 XP_001630477.1 156217499 EDO38414.1 115738180 XP_797556.2 115977032 XP_001178198.1 22203732 AAM94276.1	RIBOSOMAL SIMILAR TO	60 S ribosomal protein L44	1e-60	Der_and-34	224	105	105	100
RS-122	139	ribosomal protein L14p/L23e , putative - probable Babesia contaminant	ps	RS-122	420	M	*	0.872 4.861 0.010	CYT		14.768	10.17			ExpAA=0.07 First60=0.07 PredHel=0 Topology=o	0						0	6.5	12.9	5				ribosomal protein L14p/L23e [Babesia bovis T2Bo]	2E-073	gi|156088723	277	139	139	97	100	1	1	1	Babesia bovis	156088723 XP_001611768.1 L14P L23E 154799022 EDO08200.1 71030494 XP_764889.1 60S L23 84995348 XP_952396.1 65302557 CAI74664.1 68351845 EAN32606.1 51172914 AAT97352.1 209877328 XP_002140106.1 209555712 EEA05757.1 211962095 EEA97290.1 221487503 EEE25735.1 221507302 EEE32906.1 67594829 XP_665904.1 54656772 EAL35674.1 66475246 XP_627439.1 46229266 EAK90115.1 68075865 XP_679852.1 82794048 XP_728283.1 …	RIBOSOMAL LARGE SUBUNIT	Ribosomal protein L23	2e-57	Rh_ap-1719	214	137	140	74
RS-133	121	60S ribosomal protein L35-like protein - truncated at 5 prime	ps	RS-133	366	K	*	0.707 3.017 0.006	CYT		14.063	11.46			ExpAA=0.00 First60=0.00 PredHel=0 Topology=i	0						0	8.3	3.3	4.1				60S ribosomal protein L35-like protein	3E-058	gi|194246099	226	121	123	96	98	3	1	1	Dermacentor variabilis	194246099 ACF35541.1 60S L35-LIKE 51011568 AAT92193.1 215494727 EEC04368.1 L35 67084047 AAY66958.1 197129383 ACH45881.1 2 73917399 Q69CJ9 RL35_OPHHA 38049476 AAR10441.1 149423506 XP_001516146.1 126294289 XP_001371906.1 47523710 NP_999491.1 51704217 Q29361 RL35_PIG 12957204 BAB32661.1 45268979 AAS55902.1 123299970 BAF45334.1 13385044 NP_079868.1 47059004 NP_997676.1 149245216 XP_001472032.1 132917…	RIBOSOMAL VARIANT SIMILAR TO FULL UNNAMED PRODUCT	ribosomal protein L35	3e-61	Der_and-71	226	121	123	96
RS-137	64	ribosome associated membrane protein 4	ps	RS-137	195	M	*	0.324 0.710 0.001	BL		7.112	10.29			ExpAA=22.61 First60=22.34 PredHel=1 Topology=i37-59o	1	34.4	7.8	57.8		5	0	9.4	6.3	6.3				ribosome associated membrane protein 4 [Ixodes scapularis]	2E-028	gi|67084013	128	64	64	96	100	1	1	1	Ixodes scapularis	67084013 AAY66941.1 4 215492513 EEC02154.1 172051072 ACB70311.1 114153136 ABI52734.1 121511992 ABM55447.1 RIBOSOME-ASSOCIATED 161669192 ABX75448.1 RIBOSOME-ATTACHED 119629113 EAX08708.1 13 21 94397677 XP_992688.1 58219012 NP_001010897.1 STRESS-ASSOCIATED 2 165973970 NP_001107193.1 74751068 Q8N6R1.1 SERP2_HUMAN RAMP4-2 122140341 Q3T073.1 SERP2_BOVIN 125987634 Q6TAW2.2 SERP2_MOUSE 20810547 AAH29067…	RIBOSOME ASSOCIATED MEMBRANE CHROMOSOME OPEN READING FRAME SIMILAR TO ENDOPLASMIC RETICULUM FAMILY MEMBER FULL ALTNAME NOVEL ISOFORM CRA_A CRA_B CONSERVED HYPOTHETICAL	ribosome associated membrane protein 4	1e-31	Rh_micro-4008	128	64	64	96
RS-143	115	ribosomal protein S26e, putative - probable protozoa contaminant protein	ps	RS-143	348	M	*	0.456 0.953 0.002	CYT		11.692	11.16			ExpAA=0.01 First60=0.00 PredHel=0 Topology=o	0						0	9.6	3.5	6.1				ribosomal protein S26e [Babesia bovis T2Bo]	9E-049	gi|156088039	195	115	115	80	100	1	1	1	Babesia bovis	156088039 XP_001611426.1 S26E 154798680 EDO07858.1 71033719 XP_766501.1 40S 84998146 XP_953794.1 65304791 CAI73116.1 68353458 EAN34218.1 211964520 EEA99715.1 S26 221485848 EEE24118.1 221503785 EEE29469.1 156093661 XP_001612869.1 148801743 EDL43142.1 124801397 XP_001349683.1 3845288 AAC71955.1 221052965 XP_002257857.1 193807689 CAQ38393.1 68071353 XP_677590.1 56497765 CAI00663.1 70934681 XP_738532…	RIBOSOMAL HYPOTHETICAL	ribosomal protein S26	3E-026	gi|67083913	110	95	120	53
RS-165	133	ribosomal protein L14, putative - probable Babesia contaminant	ps	RS-165	402	M	*	0.827 3.739 0.007	CYT		14.995	10.32			ExpAA=0.02 First60=0.02 PredHel=0 Topology=o	0						0	9	6.8	3				ribosomal protein L14 [Babesia bovis T2Bo]	3E-054	gi|156087130	213	133	133	78	100	1	1	1	Babesia bovis	156087130 XP_001610972.1 L14 154798225 EDO07404.1 84998772 XP_954107.1 60S 65305105 CAI73430.1 71033109 XP_766196.1 68353153 EAN33913.1 211966449 EEB01645.1 221502040 EEE27786.1 221060122 XP_002260706.1 193810780 CAQ42678.1 209876241 XP_002139563.1 209555169 EEA05214.1 156101928 XP_001616657.1 148805531 EDL46930.1 124809020 XP_001348470.1 23497364 AAN36909.1 AE014820_59 221481317 EEE19711.1 66359…	RIBOSOMAL	60S ribosomal protein L14	3e-18	Rh_micro-9330	84.3	135	155	35
RS-172	132	40S ribosomal protein S12	ps	RS-172	399	M	*	0.765 2.914 0.006	CYT		14.324	6.51			ExpAA=0.00 First60=0.00 PredHel=0 Topology=o	0						0	6.1	6.8	0.8				40S ribosomal protein S12	4E-070	gi|30025643	266	132	132	99	100	1	1	1	Dermacentor variabilis	30025643 AAP04352.1 40S S12 67083929 AAY66899.1 149287166 ABR23482.1 215494869 EEC04510.1 219500954 XP_002246877.1 BRAFLDRAFT_109012 18845074 AAL79538.1 AF470687_1 210085124 EEA33608.1 158187834 ABW23206.1 RPS12 24266978 AAN52386.1 157690742 CAL69098.1 28566194 AAO43049.1 188572391 ACD65102.1	RIBOSOMAL HYPOTHETICAL TPE TPA	40S ribosomal protein S12	4e-73	Der_and-25	266	132	132	99
RS-200	136	ribosomal protein L22, putative	ps	RS-200	411	M	*	0.556 1.770 0.004	CYT		15.737	9.52			ExpAA=0.00 First60=0.00 PredHel=0 Topology=o	0						0	9.6	2.9	2.9				ribosomal protein L22 [Ixodes scapularis]	1E-061	gi|67083847	238	138	136	87	101	1	1	1	Ixodes scapularis	67083847 AAY66858.1 L22 215505843 EEC15337.1 149286942 ABR23370.1 60S 172051108 ACB70329.1 158187774 ABW23176.1 RPL22 24266951 AAN52375.1 188572532 ACD65172.1 209571488 NP_001129374.1 198414242 XP_002125710.1 198425643 XP_002126650.1 83415112 NP_001032766.1 LOC557397 78394989 AAI07819.1 123327 133777832 AAI15182.1 45383834 NP_989472.1 82111849 Q98TF8.1 RL22_CHICK 12381875 BAB21247.1	RIBOSOMAL SIMILAR TO PROPROTEIN HYPOTHETICAL ZGC	60S ribosomal protein L22	7e-75	Rh_micro-873	272	136	136	98
RS-247	79	40S ribosomal protein S21, putative	ps	RS-247	240	M	*	0.367 0.682 0.001	CYT		8.766	5.17			ExpAA=0.00 First60=0.00 PredHel=0 Topology=o	0						0	12.7	8.9	2.5				40S ribosomal protein S21e [Babesia bovis T2Bo]	3E-031	gi|156089113	137	78	79	84	99	1	1	1	Babesia bovis	156089113 XP_001611963.1 40S S21E 154799217 EDO08395.1 71029458 XP_764372.1 S21 68351326 EAN32089.1 84997299 XP_953371.1 65304367 CAI76746.1 112253313 ABI14244.1 124804821 XP_001348121.1 23496377 AAN36034.1 AE014842_56 70952267 XP_745313.1 56525597 CAH77274.1 68072979 XP_678404.1 56498863 CAH94994.1 66361852 XP_627890.1 46227658 EAK88593.1 119188903 XP_001245058.1 CIMG_04499 90303844 EAS33475.1 2…	RIBOSOMAL SUBUNIT HYPOTHETICAL	ribosomal protein S21	2E-014	gi|67083931	70.5	79	83	41
RS-330	108	60S ribosomal protein L30, putative - probable Babesia contaminant	ps	RS-330	327	M	*	0.406 0.823 0.002	CYT		11.89	9.48			ExpAA=0.00 First60=0.00 PredHel=0 Topology=i	0						0	9.3	8.3	2.8				ribosomal protein L7Ae containing protein [Babesia bovis]	2E-049	gi|156088781	197	108	108	87	100	1	1	1	Babesia bovis	156088781 XP_001611797.1 L7AE 154799051 EDO08229.1 84995386 XP_952415.1 60S L30 65302576 CAI74683.1 71030458 XP_764871.1 68351827 EAN32588.1 149496800 XP_001510014.1 66359514 XP_626935.1 46228341 EAK89240.1 209881949 XP_002142412.1 209558018 EEA08063.1 211965757 EEB00953.1 221488644 EEE26858.1 221509141 EEE34710.1 68067530 XP_675723.1 L30E 56495072 CAH97213.1 115435932 NP_001042724.1 OS01G0276000…	RIBOSOMAL CONTAINING SIMILAR TO PELOTA RNA BINDING DOMAIN UNNAMED PRODUCT HYPOTHETICAL	ribosomal protein L30	5E-031	gi|51011530	125	105	112	53
RS-34	140	60S ribosomal protein L23	ps	RS-34	423	M	*	0.843 4.314 0.009	BL		14.788	10.48			ExpAA=0.20 First60=0.20 PredHel=0 Topology=o	0						0	6.4	12.1	5				60S ribosomal protein L23	8E-074	gi|67084029	278	140	140	100	100	1	1	1	Ixodes scapularis	67084029 AAY66949.1 60S L23 66558956 XP_392812.2 CG3661-PA 156545547 XP_001605069.1 62083503 AAX62476.1 90819996 ABD98755.1 L17 23 112984274 NP_001037227.1 15081322 AAK83857.1 AF395586_1 49532860 BAD26665.1 54609237 AAV34834.1 116788749 ABK24983.1 212515267 EEB17438.1 91085777 XP_974360.1 L23E 157361531 ABV44723.1 L23-LIKE 121543837 ABM55583.1 161671298 ABX75501.1 193700054 XP_001949865.1 7090973…	RIBOSOMAL SIMILAR TO UNKNOWN	Ribosomal protein L23	8e-77	Rh_ap-1719	278	140	140	100
RS-373	152	39S ribosomal protein L51, putative	ps	RS-373	459	M	*	0.526 1.179 0.002	CYT		18.34	11.1			ExpAA=0.00 First60=0.00 PredHel=0 Topology=o	0						0	8.6	5.9	7.2				39S ribosomal protein L51, putative	1E-061	gi|215496996	238	151	151	71	100	1	1	1	Ixodes scapularis	215496996 EEC06636.1 39S L51 193577865 XP_001944395.1 AGAP003770-PA 193720539 XP_001949776.1 110758045 XP_001120055.1 CG13098-PA 91076700 XP_972001.1 170050019 XP_001859028.1 167871631 EDS35014.1 157125332 XP_001654295.1 108873670 EAT37895.1 118780656 XP_310309.5 116130960 EAA06096.4 125986995 XP_001357260.1 GA12045 195156267 XP_002019022.1 GL25644 121995672 Q29PG4.1 RM51_DROPS L51MT MRP-L51 5464…	RIBOSOMAL SIMILAR TO MITOCHONDRIAL FULL SHORT ALTNAME FLAGS PRECURSOR	similar to mitochondrial ribosomal protein L51 CG13098-PA	1e-83	Rh_micro-1285	301	151	152	92
RS-374	182	ribosomal protein S7e family protein - probable Babesia contaminant- truncated at 3 prime	ps	RS-374	545	M		0.795 3.274 0.007	CYT		20.592	9.67			ExpAA=0.01 First60=0.00 PredHel=0 Topology=o	0						2	8.8	4.4	2.7				ribosomal protein S7e family protein [Babesia bovis]	6E-083	gi|156089305	309	182	194	83	94	1	1	1	Babesia bovis	156089305 XP_001612059.1 S7E 154799313 EDO08491.1 71029676 XP_764481.1 40S S7 68351435 EAN32198.1 84997505 XP_953474.1 RPS7 65304470 CAI76849.1 211964224 EEA99419.1 221486153 EEE24423.1 221503651 EEE29342.1 68072845 XP_678336.1 56498773 CAH99325.1 124512798 XP_001349755.1 23615172 CAD52162.1 221060701 XP_002261920.1 193811070 CAQ41798.1 156102533 XP_001616959.1 148805833 EDL47232.1 82539474 XP_72…	RIBOSOMAL FAMILY HOMOLOGUE	40S ribosomal protein S7-like	3E-030	gi|67084057	124	172	198	45
RS-386	155	translation initiation factor 5A	ps	RS-386	468	M	*	0.467 0.958 0.002	CYT		17.091	5.63			ExpAA=0.82 First60=0.00 PredHel=0 Topology=o	0						0	11.6	7.7	3.2				translation initiation factor 5A [Ixodes scapularis]	1E-075	gi|67083957	284	155	155	87	100	1	1	1	Ixodes scapularis	67083957 AAY66913.1 5A 215503315 EEC12809.1 149286970 ABR23384.1 197210381 ACH48198.1 194746820 XP_001955852.1 GF24886 190623134 EDV38658.1 195402197 XP_002059693.1 GJ13513 194155907 EDW71091.1 195375371 XP_002046475.1 GJ12476 194153633 EDW68817.1 195135192 XP_002012018.1 GI16732 193918282 EDW17149.1 195012458 XP_001983653.1 GH15450 193897135 EDV96001.1 195430864 XP_002063468.1 GK21925 194159553 …	TRANSLATION INITIATION FACTOR	Amb_var-140 Translation initiation factor 5A (eIF-5A)	1e-89	Rh_ap-204	321	155	155	98
RS-395	120	ribosomal protein S20, putative	ps	RS-395	363	M	*	0.856 4.410 0.009	CYT		13.215	9.83			ExpAA=0.00 First60=0.00 PredHel=0 Topology=o	0						4	17.5	4.2	5.8				ribosomal protein S20 [Ixodes scapularis]	5E-057	gi|67083815	223	121	121	93	100	1	1	1	Ixodes scapularis	67083815 AAY66842.1 S20 215505660 EEC15154.1 114153218 ABI52775.1 149286918 ABR23358.1 40S 40643004 CAD91428.1 188572484 ACD65148.1 RPS20 157690766 CAL69110.1 198436691 XP_002129863.1 MGC82136 188572397 ACD65105.1 118086993 XP_428540.2 166952373 ABZ04269.1	RIBOSOMAL TPE TPA SIMILAR TO	ribosomal protein S20	2e-63	Rh_micro-2109	233	120	120	97
RS-401	165	ribosomal protein L12	ps	RS-401	498	M	*	0.926 6.652 0.013	CYT		17.66	9.32			ExpAA=0.09 First60=0.09 PredHel=0 Topology=o	0						0	13.3	7.9	6.7				ribosomal protein L12	4E-086	gi|194246101	319	165	165	96	100	1	1	1	Dermacentor variabilis	194246101 ACF35542.1 L12 67083811 AAY66840.1 215495789 EEC05430.1 149287164 ABR23481.1 40S S2 51011528 AAT92173.1 158187756 ABW23167.1 RPL12 156549881 XP_001605642.1 195382531 XP_002049983.1 GJ20445 194144780 EDW61176.1 158187856 ABW23217.1 195122700 XP_002005849.1 GI18857 193910917 EDW09784.1 212509296 EEB12722.1 60S	RIBOSOMAL SIMILAR TO	40S ribosomal protein S2	1e-90	Rh_micro-1282	325	165	165	99
RS-447	181	ribosomal protein L13, putative	ps	RS-447	546	M	*	0.919 6.415 0.013	CYT		21.587	9.41			ExpAA=0.00 First60=0.00 PredHel=0 Topology=o	0						0	9.9	3.9	5.5				ribosomal protein L13, putative	1E-081	gi|215494416	305	180	181	76	99	1	1	1	Ixodes scapularis	215494416 EEC04057.1 L13 170050843 XP_001861494.1 39S 167872296 EDS35679.1 91086957 XP_973003.1 157137689 XP_001657133.1 108880790 EAT45015.1 158298887 XP_319028.4 AGAP009908-PA 157014102 EAA14080.4 194766467 XP_001965346.1 GF20676 190617956 EDV33480.1 195386468 XP_002051926.1 GJ24452 194148383 EDW64081.1 195433048 XP_002064527.1 GK23896 194160612 EDW75513.1 195114384 XP_002001747.1 GI17018 19391…	RIBOSOMAL SIMILAR TO MITOCHONDRIAL	mitochondrial ribosomal protein L13	1e-107	Rh_ap-2790	380	181	181	97
RS-451	151	40S ribosomal protein S14	ps	RS-451	456	M	*	0.531 2.003 0.004	CYT		16.197	10.31			ExpAA=0.04 First60=0.04 PredHel=0 Topology=i	0						1	11.9	11.3	5.3				ribosomal protein S14 [Ixodes pacificus]	4E-078	gi|51011526	293	151	151	96	100	1	1	1	Ixodes scapularis	51011526 AAT92172.1 S14 67084041 AAY66955.1 215509304 EEC18757.1 40S 149286948 ABR23373.1 41152464 NP_956320.1 37748505 AAH59561.1 110671466 ABG81984.1 S14E 116488050 ABJ98607.1 61369149 AAX43292.1 5032051 NP_005608.1 31981100 NP_065625.2 62859657 NP_001016722.1 LOC549476 68160915 NP_001020241.1 68160922 NP_001020242.1 71895291 NP_001025790.1 148222757 NP_001080235.1 57085269 XP_536466.1 1 739536…	RIBOSOMAL HYPOTHETICAL SIMILAR TO ISOFORM FULL PDB KK CHAIN K STRUCTURE A MAMMALIAN SUBUNIT WITHIN AN COMPLEX OBTAINED BY DOCKING HOMOLOGY MODELS RNA PROTEINS INTO MAP UNNAMED PRODUCT CRA_A VARIANT	40S ribosomal protein S14	4e-83	Der_and-179	300	151	151	100
RS-512	146	ribosomal protein L34, putative - probable Babesia contaminant	ps	RS-512	441	M	*	0.358 0.687 0.001	CYT		16.185	10.62			ExpAA=0.00 First60=0.00 PredHel=0 Topology=o	0						0	6.8	7.5	2.1	1 | 141 SKGGKKK|SA 0.510 *ProP* |			ribosomal protein L34 [Babesia bovis T2Bo]	5E-051	gi|156083699	202	156	157	69	99	1	1	1	Babesia bovis	156083699 XP_001609333.1 L34 154796584 EDO05765.1 71027743 XP_763515.1 60S L34A 68350468 EAN31232.1 85000935 XP_955186.1 65303332 CAI75710.1 209881205 XP_002142041.1 209557647 EEA07692.1 66360398 XP_627241.1 46228843 EAK89713.1 67624513 XP_668539.1 54659741 EAL38306.1 CHRO.80400 195572300 XP_002104134.1 GD20801 194200061 EDX13637.1 195499401 XP_002096932.1 GE24782 38048547 AAR10176.1 CG9354 19418…	RIBOSOMAL HYPOTHETICAL SIMILAR TO DROSOPHILA MELANOGASTER ISOFORM A B	ribosomal protein L34	9e-31	Rh_ap-2200	125	121	119	52
RS-519	119	ribosomal protein L34	ps	RS-519	360	M	*	0.752 3.298 0.007	CYT		13.568	11.22			ExpAA=0.00 First60=0.00 PredHel=0 Topology=i	0						0	13.4	6.7	5				ribosomal protein L34	1E-061	gi|194246089	238	119	119	99	100	1	1	1	Dermacentor variabilis	194246089 ACF35536.1 L34 67084025 AAY66947.1 149287152 ABR23475.1 60S 188572548 ACD65180.1 RPL34 215491926 EEC01567.1 160552261 ABX44836.1 28200280 AAO31772.1 156376672 XP_001630483.1 156217505 EDO38420.1 158187796 ABW23187.1 221102244 XP_002164392.1 221118674 XP_002163021.1	RIBOSOMAL SIMILAR TO	ribosomal protein L34	8e-65	Rh_ap-2200	238	119	119	99
RS-590	100	24 4.5 60S ribosomal protein L37	ps	RS-590	303	M	*	0.810 3.808 0.008	CYT		11.482	11.91			ExpAA=0.00 First60=0.00 PredHel=0 Topology=o	0						0	17	12	2	1 | 24 LCRRCGR|SS 0.557 *ProP* |			60S ribosomal protein L37	9E-048	gi|51011502	192	100	100	89	100	1	1	1	Ixodes pacificus	51011502 AAT92160.1 60S L37 67084011 AAY66940.1 149287110 ABR23454.1 161661043 ABX75388.1 L37A 189240862 XP_969650.2 L37E 121543941 ABM55635.1 L37-LIKE 70909885 CAJ17429.1 70909881 CAJ17427.1 121511940 ABM55421.1 149689112 ABR27899.1	RIBOSOMAL SIMILAR TO	60S ribosomal protein L37	7e-54	Der_and-14	201	98	99	95
RS-595	56	40S ribosomal protein S29	ps	RS-595	171	M	*	0.768 2.713 0.005	CYT		6.653	9.8			ExpAA=0.00 First60=0.00 PredHel=0 Topology=o	0						0	3.6	10.7	5.4				RecName: Full=40S ribosomal protein S29 gi|67083965|gb|AAY66917.1| ribosomal	2E-028	gi|75029827	128	56	56	98	100	1	1	1	Ixodes scapularis	75029827 Q4PM47.1 RS29_IXOSC 40S S29 67083965 AAY66917.1 149287094 ABR23446.1 215500371 EEC09865.1 114152978 ABI52655.1 30267905 AAP21827.1 170596567 XP_001902812.1 158589277 EDP28339.1 219423062 XP_002209330.1 BRAFLDRAFT_208507 219442930 XP_002219230.1 BRAFLDRAFT_224271 210113616 EEA61383.1 210123487 EEA71188.1 156387492 XP_001634237.1 156221318 EDO42174.1 110756649 XP_001120566.1 CG8495-PA 1193…	FULL RIBOSOMAL HYPOTHETICAL SIMILAR TO ISOFORM A	40S ribosomal protein S29	1e-31	Der_and-185	128	56	56	98
RS-603	155	60S ribosomal protein L14	ps	RS-603	468	M	*	0.345 0.651 0.001	CYT		17.858	11.56			ExpAA=0.00 First60=0.00 PredHel=0 Topology=o	0						0	8.4	4.5	3.9				60S ribosomal protein L14	8E-058	gi|67084049	225	149	151	73	99	1	1	1	Ixodes scapularis	67084049 AAY66959.1 60S L14 215491293 EEC00934.1 161661041 ABX75387.1 164690959 BAF98662.1 148227832 NP_001084724.1 LOC414688 46329783 AAH68892.1 MGC83076 213514518 NP_001134252.1 209731864 ACI66801.1 158187762 ABW23170.1 RPL14 157422722 AAI53437.1 15293897 AAK95141.1 AF401569_1 74136127 NP_001027926.1 13559248 CAC36098.1 13559250 CAC36099.1	RIBOSOMAL HYPOTHETICAL	60S ribosomal protein L14	4e-82	Der_and-110	296	155	155	96
RS-611	117	RNA polymerase II transcription elongation factor, putative	ps	RS-611	354	M	*	0.657 1.825 0.004	CYT		13.087	4.74			ExpAA=0.01 First60=0.00 PredHel=0 Topology=o	0						0	12.8	6.8	6				RNA polymerase II transcription elongation factor, putative	8E-057	gi|215491726	222	120	120	91	100	1	1	1	Ixodes scapularis	215491726 EEC01367.1 219497327 XP_002245242.1 BRAFLDRAFT_131718 210086875 EEA35275.1 212510541 EEB13698.1 91087169 XP_975384.1 AGAP011535-PA 109086753 XP_001087401.1 1 66506260 XP_623140.1 CG9291-PB 2 66506257 XP_392666.2 58379541 XP_309973.2 55244288 EAA05684.3 221222026 ACM09674.1 114620737 XP_519811.2 P15	RNA POLYMERASE II TRANSCRIPTION ELONGATION FACTOR HYPOTHETICAL B POLYPEPTIDE SIMILAR TO SIII ELONGIN C ISOFORM SUBUNIT	RNA polymerase II transcription elongation factor Elongin/SIII, subunit elongin	9e-66	Amb_caj-731	241	117	128	100
RS-66	84	40S ribosomal protein S27	ps	RS-66	255	M	*	0.585 1.637 0.003	BL		9.459	9.65			ExpAA=1.55 First60=1.21 PredHel=0 Topology=o	0						0	14.3	6	7.1				40s ribosomal protein S27	4E-042	gi|149287134	173	84	84	97	100	1	1	1	Ornithodoros parkeri	149287134 ABR23466.1 40S S27 67084021 AAY66945.1 114153142 ABI52737.1 161669268 ABX75486.1 150984616 ABR87563.1 27 150984618 ABR87564.1 150984620 ABR87565.1 150984622 ABR87566.1 150984624 ABR87567.1 150984628 ABR87569.1 150984630 ABR87570.1 150984632 ABR87571.1 150984634 ABR87572.1 150984636 ABR87573.1 150984638 ABR87574.1 150984640 ABR87575.1 150984642 ABR87576.1 150984644 ABR87577.1 150984648 A…	RIBOSOMAL SMALL SUBUNIT	40s ribosomal protein S27	7e-46	Der_and-209	175	84	84	97
RS-67	190	60S ribosomal protein L9	ps	RS-67	573	M	*	0.607 1.490 0.003	CYT		21.76	10.16			ExpAA=0.01 First60=0.00 PredHel=0 Topology=o	0						0	12.6	5.8	2.1				60S ribosomal protein L9 [Ixodes scapularis]	8E-094	gi|67083791	345	189	189	92	100	1	1	1	Ixodes scapularis	67083791 AAY66830.1 60S L9 215492121 EEC01762.1 149287182 ABR23490.1 158187750 ABW23164.1 RPL9 126331715 XP_001365799.1 70909653 CAJ17250.1 L9E 60551107 AAH90911.1 133777830 AAI15140.1 62083401 AAX62425.1 607793 AAB01041.1 1323733 AAB01040.1 197127672 ACH44170.1 1 56462202 AAV91384.1 13	RIBOSOMAL SIMILAR TO RAT HOMOLOGUE VARIANT	60S ribosomal protein L9	1e-105	Rh_ap-751	374	190	190	100
RS-678	154	ribosomal protein L24	ps	RS-678	465	M	*	0.668 2.420 0.005	CYT		17.034	11.48			ExpAA=0.01 First60=0.00 PredHel=0 Topology=o	0						0	9.7	5.2	3.9	1 | 74 TKRRTKR|TA 0.794 *ProP* |			60S ribosomal protein L24, putative	7E-075	gi|215503176	282	154	154	90	100	1	1	1	Ixodes scapularis	215503176 EEC12670.1 60S L24 114153256 ABI52794.1 149286904 ABR23351.1 161669228 ABX75466.1 156547333 XP_001601399.1 L24E 70909783 CAJ17317.1 194765833 XP_001965030.1 GF21662 190617640 EDV33164.1 110761627 XP_001119826.1 CG9282-PA 70909779 CAJ17315.1 70909777 CAJ17314.1	RIBOSOMAL SIMILAR TO	60s ribosomal protein L24	6e-81	Der_and-238	292	154	154	95
RS-691	210	40S ribosomal protein S5	ps	RS-691	633	M	*	0.783 3.048 0.006	CYT		23.281	9.78			ExpAA=0.01 First60=0.00 PredHel=0 Topology=o	0						4	14.3	5.7	3.8				40S ribosomal protein S5	1E-114	gi|29825585	413	210	210	98	100	1	1	1	Dermacentor variabilis	29825585 AAO92286.1 40S S5 51011494 AAT92156.1 67083821 AAY66845.1 215507808 EEC17262.1 45269085 AAS55947.1 149286946 ABR23372.1 S7 161671282 ABX75493.1 71040619 BAE16013.1 40643036 CAD91445.1 156401438 XP_001639298.1 156226425 EDO47235.1 149016577 EDL75778.1 149016578 EDL75779.1 149016579 EDL75780.1 165970894 AAI58719.1 RPS5 61369836 AAX43400.1	RIBOSOMAL ISOFORM CRA_B	Ribosomal protein S7	1e-117	Rh_ap-4730	414	210	210	99
RS-766	156	ubiquitin/ribosomal protein S27a fusion protein	ps	RS-766	471	M	*	0.856 4.463 0.009	CYT		17.079	9.59			ExpAA=0.00 First60=0.00 PredHel=0 Topology=o	0						1	9.6	6.4	3.8				40S ribosomal protein S27A, putative	2E-082	gi|215490569	307	156	169	95	92	14	1	1	Ixodes scapularis	215490569 EEC00212.1 40S S27A 67083981 AAY66925.1 114152964 ABI52648.1 194246105 ACF35544.1 149287148 ABR23473.1 188572494 ACD65153.1 RPS27A 161661039 ABX75386.1 60S L40A 18071662 AAL55470.1 72006620 XP_784247.1 115970083 XP_001184819.1 188572401 ACD65107.1	RIBOSOMAL UBIQUITIN FUSION SIMILAR TO	Ubiquitin/40S ribosomal protein S27a fusion	1e-85	Rh_ap-4726	308	156	156	96
RS-78	161	ribosomal protein L21	ps	RS-78	486	M	*	0.756 2.578 0.005	CYT		18.836	11.04			ExpAA=0.00 First60=0.00 PredHel=0 Topology=o	0						0	5.6	8.7	5.6				ribosomal protein L21 [Ixodes scapularis]	1E-084	gi|67084019	314	161	161	89	100	1	1	1	Ixodes scapularis	67084019 AAY66944.1 L21 215493478 EEC03119.1 149287078 ABR23438.1 45269083 AAS55946.1 172051052 ACB70301.1 61654654 AAX48853.1 54292803 AAV32453.1 156536951 XP_001608245.1 15213768 AAK92159.1 AF400187_1 160550237 ABX44823.1 60S RPL21 22758890 AAN05604.1	RIBOSOMAL SIMILAR TO	ribosomal protein L21	2e-91	Der_and-164	327	161	161	95
RS-815	192	similar to eukaryotic translation initiation factor 3 subunit 2 beta	ps	RS-815	579	M	*	0.724 2.481 0.005	CYT		20.947	6.28			ExpAA=0.03 First60=0.01 PredHel=0 Topology=o	0						0	12	8.3	1				serine/threonine kinase receptor-associated protein, putative	1E-067	gi|215503003	258	133	133	91	100	1	1	1	Ixodes scapularis	215503003 EEC12497.1 RECEPTOR-ASSOCIATED 91080113 XP_967415.1 3 2 188572343 ACD65081.1 193599156 XP_001942684.1 66500045 XP_392780.2 TRIP1 CG8882-PA 195576644 XP_002078185.1 GD22675 194190194 EDX03770.1 17648041 NP_523478.1 195342592 XP_002037884.1 GM18055 3122262 O02195.1 EIF3I_DROME EIF3I EIF-3-BETA TRIP-1 2062708 AAB53431.1 7296910 AAF52183.1 21428472 AAM49896.1 LD24026P 194132734 EDW54302.1 2…	SERINE THREONINE KINASE SIMILAR TO EUKARYOTIC TRANSLATION INITIATION FACTOR SUBUNIT BETA FULL I SHORT ALTNAME HOMOLOG	Translation initiation factor 3, subunit i (eIF-3i)/TGF-beta	1e-108	Rh_ap-1070	385	189	325	96
RS-83	208	ribosomal protein S8	ps	RS-83	627	M	*	0.445 1.217 0.002	CYT		23.939	10.5			ExpAA=0.00 First60=0.00 PredHel=0 Topology=o	0						0	9.1	8.7	3.4	1 | 25 KPLRKKR|KF 0.702 *ProP* |			ribosomal protein S8, putative	1E-117	gi|215510703	422	208	208	98	100	1	1	1	Ixodes scapularis	215510703 EEC20156.1 S8 67083817 AAY66843.1 74271822 NP_001011604.2 116256285 O76756.2 RS8_APIME 40S 74136913 AAC28863.2 149689088 ABR27879.1 156547512 XP_001604111.1 62857979 NP_001016566.1 LOC549320 89272006 CAJ83695.1 110645329 AAI18704.1 212509516 EEB12885.1 166952355 ABZ04260.1 RPS8 47550881 NP_999958.1 54039530 P62247.2 RS8_DANRE 45504875 AAS66962.1 50369310 AAH76163.1 126305814 XP_00137609…	RIBOSOMAL FULL SIMILAR TO HYPOTHETICAL	40S ribosomal protein S8	1e-120	Rh_ap-761	424	208	208	99
RS-85	77	60S ribosomal protein L29	ps	RS-85	234	M	*	0.753 4.333 0.009	CYT		8.853	11.83			ExpAA=0.00 First60=0.00 PredHel=0 Topology=i	0						1	6.5	5.2	2.6				60S ribosomal protein L29	3E-021	gi|149286958	103	74	74	67	100	1	1	1	Ornithodoros parkeri	149286958 ABR23378.1 60S L29 109508798 XP_001075941.1 P23 118096682 XP_001233581.1 109087387 XP_001092860.1 HEPARIN-BINDING 109039258 XP_001091393.1 2 109039261 XP_001091271.1 1 62460424 NP_001014862.1 75039976 Q58DW3 RL29_BOVIN 58760370 AAW82095.1 61552987 AAX46331.1 74268009 AAI02219.1 149728613 XP_001494509.1 119585586 EAW65182.1 119585587 EAW65183.1 114587112 XP_001151583.1 60653385 AAX29387.1	RIBOSOMAL SIMILAR TO CELL SURFACE HIP ISOFORM HEPARIN BINDING CRA_A	60S ribosomal protein L29	1e-39	Der_and-380	154	75	77	100
RS-938	144	translation initiation factor 5A - truncated at 5 prime	ps	RS-938	435	S	*	0.720 2.263 0.005	CYT		15.711	6.18			ExpAA=0.41 First60=0.00 PredHel=0 Topology=o	0						1	11.8	7.6	3.5				translation initiation factor 5A [Ixodes scapularis]	7E-069	gi|67083957	262	144	155	87	93	12	1	1	Ixodes scapularis	67083957 AAY66913.1 5A 215503315 EEC12809.1 149286970 ABR23384.1 197210381 ACH48198.1 195135192 XP_002012018.1 GI16732 193918282 EDW17149.1 194746820 XP_001955852.1 GF24886 190623134 EDV38658.1 195402197 XP_002059693.1 GJ13513 194155907 EDW71091.1 195430864 XP_002063468.1 GK21925 194159553 EDW74454.1 195375371 XP_002046475.1 GJ12476 194153633 EDW68817.1 195586301 XP_002082916.1 GD11829 194194925 …	TRANSLATION INITIATION FACTOR	Amb_var-140 Translation initiation factor 5A (eIF-5A)	2e-81	Rh_ap-204	294	144	155	97
RS-314	225	leucine rich domain-containing protein, putative - truncated at 5 prime	st	RS-314	678	G	*	0.354 0.665 0.001	CYT		25.337	7.77			ExpAA=0.00 First60=0.00 PredHel=0 Topology=o	0						0	15.1	4	4				leucine rich domain-containing protein, putative	1E-103	gi|215508415	379	225	237	83	95	13	1	1	Ixodes scapularis	215508415 EEC17869.1 DOMAIN-CONTAINING 156549874 XP_001601190.1 ENSANGP00000011808 50748213 XP_421160.1 126281848 XP_001362682.1 81916943 Q9D1G5.1 LRC57_MOUSE LEUCINE-RICH REPEAT-CONTAINING 57 12834355 BAB22881.1 194206743 XP_001503298.2 148696062 EDL28009.1 148696061 EDL28008.1 148696063 EDL28010.1 59891431 NP_001012354.1 81909634 Q5FVI3.1 LRC57_RAT 58477401 AAH89966.1 149023061 EDL79955.1 28100…	LEUCINE RICH SIMILAR TO HYPOTHETICAL FULL UNNAMED PRODUCT REPEAT CONTAINING ISOFORM CRA_D CRA_C CRA_E RIKEN CDNA GENE CRA_B	Protein phosphatase 1, regulatory subunit,	9e-11	Rh_micro-892	60.5	182	434	30
RS-423	197	B-cell receptor-associated protein, putative - truncated at 3 prime	st	RS-423	591	M		0.195 0.380 0.001 signal peptide predicted by SignalP	SIG	29-30	22.58	9.07	19.296	9.3	ExpAA=62.65 First60=38.13 PredHel=3 Topology=i7-29o44-63i106-125o	3	30.5	44.2	25.4			0	10.7	3	1	1 | 42 FKSRFLK|SL 0.508 *ProP* |			B-cell receptor-associated protein, putative	6E-087	gi|215502125	323	197	243	84	81	7	1	1	Ixodes scapularis	215502125 EEC11619.1 B-CELL RECEPTOR-ASSOCIATED 156551872 XP_001603255.1 GA12600-PA 1 156551874 XP_001603277.1 2 66524516 XP_624158.1 CG13887-PB 158293196 XP_314530.4 AGAP010557-PA 157016842 EAA09961.5 125979715 XP_001353890.1 GA12600 54640874 EAL29625.1 194747267 XP_001956074.1 GF24779 190623356 EDV38880.1 48139903 XP_397055.1 195376597 XP_002047083.1 GJ12120 194154241 EDW69425.1 195174151 XP_00…	SIMILAR TO ISOFORM B	similar to B-cell receptor-associated protein	1e-100	Rh_micro-312	358	197	235	94
RS-504	83	putative intracellular cystatin - truncated at 3 prime	st	RS-504	247	M		0.507 1.169 0.002	CYT		9.664	6.27			ExpAA=0.01 First60=0.01 PredHel=0 Topology=o	0						0	7.2	4.8	3.6				putative intracellular cystatin	1E-033	gi|109659945	145	84	98	86	86	1	1	1	Boophilus microplus	109659945 ABG36931.1 194246041 ACF35512.1 167613907 ABZ89553.1 197210379 ACH48197.1 CYCLE-REGULATED H1-BINDING 67083859 AAY66864.1 18250720 CAD20980.1 68423127 XP_698401.1 CYSTATIN-B STEFIN-B CPI-B 156739303 NP_001096599.1 LOC792225 194332590 NP_001123784.1 LOC100170534 156230082 AAI52229.1 MGC174082 189442693 AAI67547.1 23344732 AAN28679.1 41053704 NP_956562.1 LOC393238 29124454 AAH49040.1 56530	INTRACELLULAR CYSTATIN CELL HISTONE CYTOPLASMIC SIMILAR TO LIVER THIOL PROTEINASE INHIBITOR HYPOTHETICAL B ZGC	putative intracellular cystatin	8E-037	gi|109659945	145	84	98	86
RS-600	66	G-protein gamma subunit, putative	st	RS-600	201	M	*	0.591 1.620 0.003	CYT		7.687	7.9			ExpAA=0.00 First60=0.00 PredHel=0 Topology=i	0						0	10.6	3	1.5				G-protein gamma subunit, putative	3E-025	gi|215503006	117	66	70	84	94	5	1	1	Ixodes scapularis	215503006 EEC12500.1 G-PROTEIN 149287036 ABR23417.1 156536961 XP_001608259.1 149898855 ABR27904.1 110770157 XP_001120257.1 1 CG8261-PC 212511804 EEB14686.1 NUCLEOTIDE-BINDING GAMMA-1 193659808 XP_001948255.1 33466350 AAQ19607.1 49532894 BAD26682.1 SUBUNIT-LIKE 58386203 XP_314554.2 AGAP010589-PA 55240152 EAA09952.2 157129023 XP_001661584.1 GAMMA-SUBUNIT 108872384 EAT36609.1	GAMMA SUBUNIT G SIMILAR TO ISOFORM C GUANINE PRECURSOR HETEROTRIMERIC NUCLEOTIDE BINDING	OTU domain, ubiquitin aldehyde binding 1 - truncated at 5 prime	0.91	Rh_micro-7879	25.4	28	225	39
RS-607	108	death-associated protein	st	RS-607	327	M	*	0.741 2.813 0.006	CYT		9.769	6.9			ExpAA=0.00 First60=0.00 PredHel=0 Topology=o	0						4	8.3	7.4	12				death-associated protein	4E-033	gi|114153188	143	108	108	63	100	1	1	1	Argas monolakensis	114153188 ABI52760.1 DEATH-ASSOCIATED 67083907 AAY66888.1 215497484 EEC06978.1 212511155 EEB14188.1 48096382 XP_392446.1 1 DAP-1 156550338 XP_001606045.1 PROTEIN-LIKE 194224016 XP_001500526.2 59857611 AAX08640.1 118151200 NP_001071526.1 108935974 Q5EAE6.3 DAP1_BOVIN 74354861 AAI03333.1 213511362 NP_001135055.1 209738330 ACI70034.1 189053104 BAG34726.1	SIMILAR TO FULL SHORT UNNAMED PRODUCT	death-associated protein	4e-50	Rh_micr-537	189	108	108	84
RS-561	152	transcriptional co-repressor component	tm	RS-561	459	M	*	0.610 1.631 0.003	CYT		17.145	8.84			ExpAA=0.00 First60=0.00 PredHel=0 Topology=o	0						2	13.8	7.9	6.6	1 | 148 PPSRRGR|QS 0.561 *ProP* |			transcriptional co-repressor component	5E-076	gi|114153204	286	152	155	92	98	1	1	1	Argas monolakensis	114153204 ABI52768.1 CO-REPRESSOR 212507378 EEB11334.1 SAP18 219485601 XP_002239820.1 BRAFLDRAFT_241828 219495675 XP_002244484.1 BRAFLDRAFT_249704 210087621 EEA35989.1 210092447 EEA40673.1 156552778 XP_001600057.1 ENSANGP00000017640 148236733 NP_001089273.1 LOC734321 58701933 AAH90194.1 MGC85051 62859207 NP_001016166.1 SIN3A-ASSOCIATED 18KDA 89267930 CAJ82456.1 SIN3-ASSOCIATED 89268231 CAJ82462.1…	TRANSCRIPTIONAL COMPONENT HISTONE DEACETYLASE COMPLEX SUBUNIT HYPOTHETICAL SIMILAR TO POLYPEPTIDE ISOFORM FULL ALTNAME KDA CELL ASSOCIATED GROWTH INHIBITING UNNAMED PRODUCT	hypothetical protein	2e-08	Rh_ap-1910	51.6	125	406	24
RS-580	147	Exon-exon junction complex, Magoh component	tm	RS-580	444	M	*	0.619 1.573 0.003	CYT		17.324	6.3			ExpAA=0.92 First60=0.00 PredHel=0 Topology=o	0						0	8.8	6.1	3.4				PREDICTED: similar to Protein mago nashi	4E-074	gi|110755095	279	145	146	88	99	2	3	1	Apis mellifera	110755095 XP_001120074.1 156544015 XP_001608006.1 170285571 CAM34505.1 47213139 CAF96634.1 62955377 NP_001017700.1 MAGO-NASHI 62204925 AAH93273.1 PROLIFERATION-ASSOCIATED 169158306 CAQ13313.1 H.SAPIENS 112220 216263217 ACJ72014.1 221220766 ACM09044.1 157126173 XP_001660832.1 157129592 XP_001655409.1 108872119 EAT36344.1 108873342 EAT37567.1 170033403 XP_001844567.1 167874305 EDS37688.1 149049242 …	SIMILAR TO MAGO NASHI UNNAMED PRODUCT HOMOLOG DROSOPHILA NOVEL MAGOH ZGC ISOFORM CRA_B MGN_CHICK FULL	Exon-exon junction complex, Magoh component	1e-83	Der_and-247	301	147	147	97
RS-381	74	copper transport protein	tr	RS-381	225	M	*	0.620 1.757 0.004	CYT		7.92	7.69			ExpAA=0.00 First60=0.00 PredHel=0 Topology=o	0						0	12.2	10.8	.				copper transport protein	1E-026	gi|51011496	122	73	74	82	99	1	1	1	Ixodes pacificus	51011496 AAT92157.1 170060655 XP_001865898.1 170071616 XP_001869959.1 167867549 EDS30932.1 167879079 EDS42462.1 56117736 AAV73808.1 157134514 XP_001656348.1 ATOX1 108881386 EAT45611.1 158300633 XP_552182.3 AGAP012028-PA 157013254 EAL38787.3 110772198 XP_001121022.1 CG32446-PA 196012263 XP_002115994.1 TRIADDRAFT_30441 190581317 EDV21394.1 219496159 XP_002244707.1 BRAFLDRAFT_249962 210087428 EEA358…	COPPER TRANSPORT ANTIOXIDANT ENZYME CHAPERONE SIMILAR TO HYPOTHETICAL	Copper chaperone	6e-32	Der_and-172	129	74	74	86
RS-75	172	ferritin	tr	RS-75	519	M	*	0.534 1.202 0.002	CYT		19.915	5.15			ExpAA=0.36 First60=0.36 PredHel=0 Topology=o	0						0	8.7	4.7	2.9				ferritin	9E-096	gi|33772691	352	172	172	100	100	1	1	1	Rhipicephalus sanguineus	33772691 AAQ54715.1 45479211 AAS66655.1 37683083 AAQ98621.1 33772683 AAQ54711.1 18542436 AAL75582.1 AF467696_1 33772685 AAQ54712.1 38489895 AAR21568.1 CHAIN-LIKE 33772677 AAQ54708.1 33772681 AAQ54710.1 33772679 AAQ54709.1 33772687 AAQ54713.1	FERRITIN HEAVY	ferritin	1E-098	gi|33772691	352	172	172	100
RS-987	168	inner mitochondrial membrane translocase TIM17-like protein	tr	RS-987	507	M	*	0.110 0.234 0.000	CYT		17.542	9.15			ExpAA=60.13 First60=23.17 PredHel=2 Topology=i12-34o111-133i	2	26.2	45.8	28		35	1	10.7	15.5	5.4				import inner membrane translocase subunit tim17, putative	5E-085	gi|215499790	316	166	166	93	100	1	1	1	Ixodes scapularis	215499790 EEC09284.1 TIM17 67083807 AAY66838.1 TIM17-LIKE 212505700 EEB10092.1 TIM17-B 156551031 XP_001603448.1 ENSANGP00000016107 91078052 XP_971201.1 CG40451 CG40451-PA 72006105 XP_783220.1 115974386 XP_001183046.1 219492193 XP_002242878.1 BRAFLDRAFT_287198 219500197 XP_002246534.1 BRAFLDRAFT_288666 210085522 EEA33985.1 210089313 EEA37623.1 195107675 XP_001998434.1 GI23631 193915028 EDW13895.1 …	IMPORT INNER MEMBRANE TRANSLOCASE SUBUNIT MITOCHONDRIAL SIMILAR TO HYPOTHETICAL	Mitochondrial import inner membrane translocase, subunit TIM17	6e-91	Rh_micr-575	326	166	166	96
RS-101	141	hypothetical conserved protein - truncated at 5 prime	uc	RS-101	426	L	*	0.778 2.880 0.006	CYT		15.13	5.56			ExpAA=0.24 First60=0.00 PredHel=0 Topology=o	0						0	9.2	7.1	7.8				conserved hypothetical protein	1E-054	gi|215508731	214	141	162	75	87	23	1	1	Ixodes scapularis	215508731 EEC18185.1 156555197 XP_001603846.1 219477802 XP_002236194.1 BRAFLDRAFT_284064 210096172 EEA44322.1 110750879 XP_001121596.1 CG14184-PA 219446045 XP_002220780.1 BRAFLDRAFT_123290 210111868 EEA59656.1 73988027 XP_542329.2 XP_542329 1 40018580 NP_954533.1 LOC308869 81885329 Q6P791.1 CK059_RAT UPF0404 C11ORF59 38197700 AAH61783.1 149068692 EDM18244.1 72560 13385060 NP_079881.1 LOC66508 128…	CONSERVED HYPOTHETICAL SIMILAR TO ISOFORM FULL HOMOLOG UNKNOWN FOR MGC CRA_A UNNAMED PRODUCT	hypothetical conserved protein	7e-76	Rh_micro-1290	275	141	163	97
RS-549	196	conserved hypothetical protein - fragment	uc	RS-549	588	D		0.857 4.442 0.009	CYT		20.933	4.73			ExpAA=0.00 First60=0.00 PredHel=0 Topology=o	0						0	10.7	8.2	11.7				conserved hypothetical protein	1E-041	gi|215509284	172	200	274	49	73	37	1	1	Ixodes scapularis	215509284 EEC18737.1 219414589 XP_002205104.1 BRAFLDRAFT_67539 210127730 EEA75411.1 219448011 XP_002221758.1 BRAFLDRAFT_123687 210110844 EEA58665.1 108742354 ABG01813.1 108742348 ABG01810.1 108742346 ABG01809.1 108742350 ABG01811.1 108742352 ABG01812.1 114559951 XP_001150998.1 HCLS1 X-1 3 114559957 XP_001151065.1 4	CONSERVED HYPOTHETICAL ACCESSORY GLAND ASSOCIATED ISOFORM SIMILAR TO A	hypothetical proline rich secreted protein - truncated at 3 prime	0.11	Amb_var-1858	30	55	195	34
RS-636	123	phosphohistidine phosphatase 1	uc	RS-636	372	M	*	0.599 1.519 0.003	CYT		13.836	5.34			ExpAA=0.00 First60=0.00 PredHel=0 Topology=o	0						0	15.4	8.1	3.3				janus-A, putative	1E-044	gi|215491974	182	119	122	73	98	4	5	1	Ixodes scapularis	215491974 EEC01615.1 JANUS-A 215491973 EEC01614.1 57768843 NP_001003566.1 1 50417192 AAH78274.1 219470503 XP_002232773.1 BRAFLDRAFT_95367 210099719 EEA47809.1 219412657 XP_002204140.1 BRAFLDRAFT_204350 210128506 EEA76183.1 221120753 XP_002164042.1 209731910 ACI66824.1 14 209734016 ACI67877.1 209731960 ACI66849.1 209733986 ACI67862.1 209734602 ACI68170.1	PHOSPHOHISTIDINE PHOSPHATASE HYPOTHETICAL SIMILAR TO KDA	ATP-dependent RNA helicase	0.54	Rh_ap-1483	26.6	30	373	40
RS-651	98	conserved hypothetical protein	uc	RS-651	297	M	*	0.670 2.196 0.004	CYT		10.092	4.79			ExpAA=22.15 First60=12.27 PredHel=1 Topology=o48-70i	1	22.4	49	28.6		28	3	12.2	9.2	7.1				unknown [Ixodes scapularis]	3E-040	gi|67083935	167	98	99	82	99	1	1	1	Ixodes scapularis	67083935 AAY66902.1 215509137 EEC18590.1 170579415 XP_001894821.1 MGC80968 158598444 EDP36332.1 156402289 XP_001639523.1 156226652 EDO47460.1 149640652 XP_001511621.1 4 34 219463067 XP_002229241.1 BRAFLDRAFT_60352 219506406 XP_002249300.1 BRAFLDRAFT_111374 210082492 EEA31198.1 210103207 EEA51245.1 114593655 XP_001142584.1 1 114593657 XP_001142655.1 2 28372539 NP_777581.1 LOC201895 74732680 Q96QK8…	UNKNOWN CONSERVED HYPOTHETICAL SIMILAR TO CHROMOSOME OPEN READING FRAME ISOFORM FULL UNCHARACTERIZED CRA_A HOMOLOG RIKEN CDNA GENE UNNAMED PRODUCT CRA_B	hypothetical tick conserved protein	1e-49	Rh_micro-3665	187	98	98	90
RS-86	149	tetratricopeptide repeat protein	uc	RS-86	450	M	*	0.168 0.340 0.001	CYT		16.843	8.56			ExpAA=22.27 First60=0.00 PredHel=1 Topology=o125-147i	1	14.8	83.9	1.3	1	2	0	8.1	7.4	1.3				tetratricopeptide repeat protein	1E-067	gi|67084017	258	149	162	86	92	1	1	1	Ixodes scapularis	67084017 AAY66943.1 156536985 XP_001608281.1 170285555 CAM34497.1 11 148189829 BAF62635.1 FIS1 66505356 XP_623649.1 13384998 NP_079838.1 33112468 Q9CQ92.1 FIS1_MOUSE 1 12835683 BAB23324.1 12836465 BAB23668.1 12842037 BAB25445.1 12842438 BAB25601.1 12843394 BAB25966.1 14789760 AAH10783.1 148687351 EDL19298.1 94711371 P84817.1 FIS1_RAT RFIS1 149062977 EDM13300.1 193671729 XP_001952009.1 126309250 X…	TETRATRICOPEPTIDE REPEAT SIMILAR TO DOMAIN FULL MITOCHONDRIAL FISSION ALTNAME HOMOLOG TPR UNNAMED PRODUCT OUTER MEMBRANE YEAST ISOFORM CRA_B SHORT CRA_A	Membrane protein involved in organellar division	2e-80	Rh_micro-3508	290	149	149	97
RS-97	63	conserved hypothetical protein	uc	RS-97	192	M	*	0.628 2.331 0.005	CYT		7.196	10.58			ExpAA=0.00 First60=0.00 PredHel=0 Topology=i	0						0	4.8	9.5	.				conserved hypothetical protein	8E-023	gi|215495464	109	63	64	85	98	1	1	1	Ixodes scapularis	215495464 EEC05105.1 196476750 ACG76240.1 SERF-LIKE 212513042 EEB15692.1 193620468 XP_001952005.1 Y37E3.4 91093889 XP_968791.1 17509859 NP_490924.1 13491272 AAK27862.1 157744931 XP_001667562.1 CBG22046 187021948 CAP38717.1 72005523 XP_779954.1 115949715 XP_001177660.1 197260839 ACH56917.1 110778160 XP_001123102.1	CONSERVED HYPOTHETICAL SIMILAR TO EDRK RICH FACTOR	hypothetical conserved protein	1e-30	Rh_ap-630	124	63	63	96
RS-966	103	transmembrane protein, putative	ucm	RS-966	312	M	*	0.283 0.540 0.001 signal peptide predicted by SignalP	SIG	20-21	11.369	8.55	9.356	6.95	ExpAA=34.78 First60=31.23 PredHel=2 Topology=i7-25o45-67i	2	38.8	19.4	41.7		36	0	14.6	5.8	3.9				transmembrane protein, putative	7E-046	gi|215496403	186	102	103	85	99	1	1	1	Ixodes scapularis	215496403 EEC06043.1 114153240 ABI52786.1 157118993 XP_001659284.1 AAEL_AAEL008492 94468956 ABF18327.1 DOMAIN-CONTAINING 108875494 EAT39719.1 156553322 XP_001601337.1 ENSANGP00000010639 91083431 XP_969550.1 170029353 XP_001842557.1 167862388 EDS25771.1 110757205 XP_001121144.1 CG15168-PA 195387954 XP_002052657.1 GJ20508 194149114 EDW64812.1 158299879 XP_319892.4 AGAP009134-PA 157013730 EAA15151.4…	TRANSMEMBRANE HYPOTHETICAL CONSERVED SIMILAR TO	transmembrane protein	3e-53	Rh_micro-5141	199	103	103	96
RS-215	66	hypothetical conserved secreted protein - truncated at 3 prime	ucs	RS-215	196	M		0.809 3.518 0.007 signal peptide predicted by SignalP	SIG	22-23	7.013	9.34	4.832	9.15	ExpAA=7.69 First60=7.69 PredHel=0 Topology=o	0						2	15.2	9.1	10.6				predicted protein	0.13	gi|220968336	38.9	38	335	39	11	11	12	1	Thalassiosira pseudonana CCMP1335	220968336 EED86684.1 38080305 XP_355614.1 4 26 82898061 XP_910708.1 189531431 XP_697494.3 195379400 XP_002048467.1 GJ11338 194155625 EDW70809.1 221075763 ZP_03547087.1 BLAHAN_00850 220705226 EED60657.1 212517820 EEB19659.1 198413127 XP_002119326.1 CORTACTIN-BINDING 2 CORTBP2 34526215 BAC85201.1 91091664 XP_971445.1 168047262 XP_001776090.1 162672600 EDQ59135.1	SIMILAR TO CHROMOSOME OPEN READING FRAME KIELIN HYPOTHETICAL LIM HOMEOBOX PARTIAL UNNAMED PRODUCT CONSERVED	KUN-5	0.41	gi|51011414	26.6	30	142	46
RS-643	140	hypothetical conserved secreted protein	ucs	RS-643	423	M	*	0.874 4.946 0.010 signal peptide predicted by SignalP	SIG	21-22	16.161	10.14	14	10.1	ExpAA=11.82 First60=11.81 PredHel=0 Topology=o	0						0	8.6	10	2.1				secreted protein, putative	7E-043	gi|215498058	176	125	156	67	80	32	18	1	Ixodes scapularis	215498058 EEC07552.1 167568248 ZP_02361122.1 BOKLC_00300 167568144 ZP_02361060.1 BOKLE_36668 120610188 YP_969866.1 AAVE_1502 120588652 ABM32092.1 194518072 YP_002053567.1 169651395 EDS84088.1 167834914 ZP_02461797.1 BPSE38_00390 167736488 ZP_02409262.1 BPSE14_00415 194576060 YP_002110943.1 148026381 EDK84466.1 126452333 YP_001064364.1 BURPS1106A_0079 126225975 ABN89515.1 53717706 YP_106692.1 BPSL…	SECRETED HYPOTHETICAL CONSERVED	hypothetical secreted protein	3e-74	Rh_ap-2743	270	140	140	87
[truncated: 62 more columns]
